# Supplementary material for: The causal relationship between COVID-19 and seventeen common digestive diseases: a two-sample, multivariable Mendelian randomization study
Source: Hum Genomics. 2023 Sep 26;17:87. doi: 10.1186/s40246-023-00536-x (PMC10523605; doi:10.1186/s40246-023-00536-x)
Supplement: Supplementary file 1 — Additional file 1. Exposure, mediation, and outcome data sources. [file 40246_2023_536_MOESM1_ESM.xls]

## Sheet: Sheet1
GWAS ID	Trait	Sample size	SNPs(n)	Cases (n)	Controls (n)	Population	Sex
ebi-a-GCST011073	SARS-CoV-2 infection	1683768	8660177	38984	1644784	European	Males and Females
ebi-a-GCST011081	COVID-19 hospitalization	1887658	8107040	9986	1877672	European	Males and Females
ebi-a-GCST011075	Severe COVID-19	1388342	9739225	5101	1383241	European	Males and Females
ukb-a-248	Body mass index (BMI)	336107	10894596	/	/	European	Males and Females
a meta-analysis of T2D conducted by Mahajan et al.	type 2 diabetes (T2D)	898130		74124	824006	European	Males and Females
ebi-a-GCST90000514	Gastroesophageal reflux disease	602604	2320781	129080	473524	European	Males and Females
ukb-b-2592	irritable bowel syndrome	462933	9851867	10939	451994	European	Males and Females
ukb-d-K25	Gastric ulcer	361194	10452088	1834	359360	European	Males and Females
ukb-b-4725	duodenal ulcer	462933	9851867	1908	461025	European	Males and Females
finn-b-K11_ACUTGASTR	Acute gastritis	190979	16380389	1284	189695	European	Males and Females
finn-b-K11_CHRONGASTR	Chronic gastritis	194908	16380395	5213	189695	European	Males and Females
finn-b-K11_ULCER	Ulcerative colitis	214620	16380459	4320	210300	European	Males and Females
finn-b-NAFLD	Nonalcoholic fatty liver disease	218792	16380466	894	217898	European	Males and Females
finn-b-K11_CHOLANGI	Cholangitis	195922	16380407	778	195144	European	Males and Females
finn-b-K11_CHOLELITH	Cholelithiasis	214167	16380452	19023	195144	European	Males and Females
finn-b-K11_CHOLECYST	Chlocystitis	197157	16380414	2013	195144	European	Males and Females
finn-b-K11_ACUTPANC	Acute pancreatitis	198166	16380428	3022	195144	European	Males and Females
finn-b-K11_CHRONPANC	Chronic pancreatitis	196881	16380413	1737	195144	European	Males and Females
finn-b-APPENDACUT_NOCOMPLIC	Acute appendicitis	213785	16380453	11899	201886	European	Males and Females
ieu-b-4965	Colorectal cancer	377673	11738639	5657	372016	European	Males and Females
bbj-a-119	Gastric cancer	202308	8885324	6563	195745	East Asian	Males and Females
ukb-a-552	Crohn's disease	337199	10894596	732	336467	European	Males and Females
