# Supplementary material for: The causal relationship between COVID-19 and seventeen common digestive diseases: a two-sample, multivariable Mendelian randomization study
Source: Hum Genomics. 2023 Sep 26;17:87. doi: 10.1186/s40246-023-00536-x (PMC10523605; doi:10.1186/s40246-023-00536-x)
Supplement: Supplementary file 2 — Additional file 2. Mendelian randomization analysis of 17 digestive diseases. [file 40246_2023_536_MOESM2_ESM.xlsx]

## Sheet: Gastroesophageal reflux
Table 1:SNP information of SARS-CoV-2 infection and Gastroesophageal reflux
SNP	effect_allele.exposure	other_allele.exposure	effect_allele.outcome	other_allele.outcome	beta.exposure	beta.outcome	eaf.exposure	eaf.outcome	remove	palindromic	ambiguous	id.outcome	chr	pos	se.outcome	samplesize.outcome	pval.outcome	outcome	originalname.outcome	outcome.deprecated	mr_keep.outcome	data_source.outcome	chr.exposure	pos.exposure	se.exposure	pval.exposure	samplesize.exposure	id.exposure	exposure	mr_keep.exposure	pval_origin.exposure	data_source.exposure	action	mr_keep
rs10936744	T	C	T	C	-0.062641	-0.00261473	0.3588	0.356598	FALSE	FALSE	FALSE	ebi-a-GCST90000514	3	101433440	0.0050276	602604	0.603011	Gastroesophageal reflux disease || id:ebi-a-GCST90000514	Gastroesophageal reflux disease	Gastroesophageal reflux disease || ||	TRUE	igd	3	101433440	0.0099836	3.51099e-10	1683768	ebi-a-GCST011073	COVID-19 (RELEASE 5) || id:ebi-a-GCST011073	TRUE	reported	igd	2	TRUE
rs12482060	G	C	G	C	0.061951	0.0109869	0.3375	0.308405	FALSE	TRUE	FALSE	ebi-a-GCST90000514	21	34611571	0.00520739	602604	0.034869	Gastroesophageal reflux disease || id:ebi-a-GCST90000514	Gastroesophageal reflux disease	Gastroesophageal reflux disease || ||	TRUE	igd	21	34611571	0.010525	3.95804e-09	1683768	ebi-a-GCST011073	COVID-19 (RELEASE 5) || id:ebi-a-GCST011073	TRUE	reported	igd	2	TRUE
rs17078348	G	A	G	A	0.092084	0.00922555	0.0997	0.086878	FALSE	FALSE	FALSE	ebi-a-GCST90000514	3	45847241	0.00861776	602604	0.284382	Gastroesophageal reflux disease || id:ebi-a-GCST90000514	Gastroesophageal reflux disease	Gastroesophageal reflux disease || ||	TRUE	igd	3	45847241	0.016154	1.196e-08	1683768	ebi-a-GCST011073	COVID-19 (RELEASE 5) || id:ebi-a-GCST011073	TRUE	reported	igd	2	TRUE
rs757405	A	T	A	T	0.068926	0.00316138	0.7092	0.675596	FALSE	TRUE	FALSE	ebi-a-GCST90000514	12	113406945	0.00514262	602604	0.538726	Gastroesophageal reflux disease || id:ebi-a-GCST90000514	Gastroesophageal reflux disease	Gastroesophageal reflux disease || ||	TRUE	igd	12	113406945	0.010783	1.639e-10	1683768	ebi-a-GCST011073	COVID-19 (RELEASE 5) || id:ebi-a-GCST011073	TRUE	reported	igd	2	TRUE
Table 2:MR analysis of SARS-CoV-2 infection and Gastroesophageal reflux
id.exposure	id.outcome	outcome	exposure	method	nsnp	b	se	pval	lo_ci	up_ci	or	or_lci95	or_uci95	estimate
ebi-a-GCST011073	ebi-a-GCST90000514	Gastroesophageal reflux disease || id:ebi-a-GCST90000514	COVID-19 (RELEASE 5) || id:ebi-a-GCST011073	MR Egger	4	0.0528684	0.311841	0.880972	-0.55834	0.664077	1.05429	0.572158	1.9427	1.05 (0.57-1.94)
ebi-a-GCST011073	ebi-a-GCST90000514	Gastroesophageal reflux disease || id:ebi-a-GCST90000514	COVID-19 (RELEASE 5) || id:ebi-a-GCST011073	Weighted median	4	0.0612284	0.0480137	0.202229	-0.0328785	0.155335	1.06314	0.967656	1.16805	1.06 (0.97-1.17)
ebi-a-GCST011073	ebi-a-GCST90000514	Gastroesophageal reflux disease || id:ebi-a-GCST90000514	COVID-19 (RELEASE 5) || id:ebi-a-GCST011073	Inverse variance weighted	4	0.0867931	0.041149	0.0349237	0.00614115	0.167445	1.09067	1.00616	1.18228	1.09 (1.01-1.18)
ebi-a-GCST011073	ebi-a-GCST90000514	Gastroesophageal reflux disease || id:ebi-a-GCST90000514	COVID-19 (RELEASE 5) || id:ebi-a-GCST011073	Simple mode	4	0.0498406	0.0704487	0.53028	-0.0882389	0.18792	1.0511	0.915542	1.20674	1.05 (0.92-1.21)
ebi-a-GCST011073	ebi-a-GCST90000514	Gastroesophageal reflux disease || id:ebi-a-GCST90000514	COVID-19 (RELEASE 5) || id:ebi-a-GCST011073	Weighted mode	4	0.0473912	0.0609699	0.493653	-0.0721099	0.166892	1.04853	0.930429	1.18163	1.05 (0.93-1.18)
Table 3:SNP information of Severe COVID-19 and Gastroesophageal reflux
SNP	effect_allele.exposure	other_allele.exposure	effect_allele.outcome	other_allele.outcome	beta.exposure	beta.outcome	eaf.exposure	eaf.outcome	remove	palindromic	ambiguous	id.outcome	chr	pos	se.outcome	samplesize.outcome	pval.outcome	outcome	originalname.outcome	outcome.deprecated	mr_keep.outcome	data_source.outcome	proxy.outcome	target_snp.outcome	proxy_snp.outcome	target_a1.outcome	target_a2.outcome	proxy_a1.outcome	proxy_a2.outcome	chr.exposure	pos.exposure	se.exposure	pval.exposure	samplesize.exposure	id.exposure	exposure	mr_keep.exposure	pval_origin.exposure	data_source.exposure	action	mr_keep
rs10860891	A	C	A	C	-0.23948	-0.00493634	0.8855	0.903843	FALSE	FALSE	FALSE	ebi-a-GCST90000514	12	103024899	0.00816277	602604	0.545352	Gastroesophageal reflux disease || id:ebi-a-GCST90000514	Gastroesophageal reflux disease	Gastroesophageal reflux disease || ||	TRUE	igd	TRUE	rs10860891	rs833726	C	A	G	A	12	103014757	0.039713	1.63599e-09	1388342	ebi-a-GCST011075	COVID-19 (very severe respiratory confirmed vs population) RELEASE 5 || id:ebi-a-GCST011075	TRUE	reported	igd	2	TRUE
rs13050728	C	T	C	T	-0.20011	-0.0127824	0.6627	0.718346	FALSE	FALSE	FALSE	ebi-a-GCST90000514	21	34616545	0.00535463	602604	0.0169789	Gastroesophageal reflux disease || id:ebi-a-GCST90000514	Gastroesophageal reflux disease	Gastroesophageal reflux disease || ||	TRUE	igd	TRUE	rs13050728	rs2834157	T	C	A	G	21	34615210	0.028559	2.43725e-12	1388342	ebi-a-GCST011075	COVID-19 (very severe respiratory confirmed vs population) RELEASE 5 || id:ebi-a-GCST011075	TRUE	reported	igd	2	TRUE
rs2109069	A	G	A	G	0.25663	0.0017173	0.3287	0.325267	FALSE	FALSE	FALSE	ebi-a-GCST90000514	19	4719443	0.00514794	602604	0.73869	Gastroesophageal reflux disease || id:ebi-a-GCST90000514	Gastroesophageal reflux disease	Gastroesophageal reflux disease || ||	TRUE	igd								19	4719443	0.02807	6.11505e-20	1388342	ebi-a-GCST011075	COVID-19 (very severe respiratory confirmed vs population) RELEASE 5 || id:ebi-a-GCST011075	TRUE	reported	igd	2	TRUE
rs2384074	T	C	T	C	0.19824	0.00318026	0.6756	0.675617	FALSE	FALSE	FALSE	ebi-a-GCST90000514	12	113405181	0.0051424	602604	0.536285	Gastroesophageal reflux disease || id:ebi-a-GCST90000514	Gastroesophageal reflux disease	Gastroesophageal reflux disease || ||	TRUE	igd	TRUE	rs2384074	rs1557866	C	T	A	C	12	113382977	0.02821	2.10378e-12	1388342	ebi-a-GCST011075	COVID-19 (very severe respiratory confirmed vs population) RELEASE 5 || id:ebi-a-GCST011075	TRUE	reported	igd	2	TRUE
rs35081325	T	A	T	A	0.62617	0.0126361	0.07529	0.068247	FALSE	TRUE	FALSE	ebi-a-GCST90000514	3	45908116	0.00957451	602604	0.186915	Gastroesophageal reflux disease || id:ebi-a-GCST90000514	Gastroesophageal reflux disease	Gastroesophageal reflux disease || ||	TRUE	igd	TRUE	rs35081325	rs13081482	T	A	T	A	3	45889921	0.044502	5.7544e-45	1388342	ebi-a-GCST011075	COVID-19 (very severe respiratory confirmed vs population) RELEASE 5 || id:ebi-a-GCST011075	TRUE	reported	igd	2	TRUE
Table 4:MR analysis of Severe COVID-19 and Gastroesophageal reflux
id.exposure	id.outcome	outcome	exposure	method	nsnp	b	se	pval	lo_ci	up_ci	or	or_lci95	or_uci95	estimate
ebi-a-GCST011075	ebi-a-GCST90000514	Gastroesophageal reflux disease || id:ebi-a-GCST90000514	COVID-19 (very severe respiratory confirmed vs population) RELEASE 5 || id:ebi-a-GCST011075	MR Egger	5	0.0115131	0.02402	0.664488	-0.0355661	0.0585923	1.01158	0.965059	1.06034	1.01 (0.97-1.06)
ebi-a-GCST011075	ebi-a-GCST90000514	Gastroesophageal reflux disease || id:ebi-a-GCST90000514	COVID-19 (very severe respiratory confirmed vs population) RELEASE 5 || id:ebi-a-GCST011075	Weighted median	5	0.0188384	0.0113535	0.0970629	-0.00341441	0.0410911	1.01902	0.996591	1.04195	1.02 (1.00-1.04)
ebi-a-GCST011075	ebi-a-GCST90000514	Gastroesophageal reflux disease || id:ebi-a-GCST90000514	COVID-19 (very severe respiratory confirmed vs population) RELEASE 5 || id:ebi-a-GCST011075	Inverse variance weighted	5	0.0222486	0.00975635	0.022583	0.0031261	0.041371	1.0225	1.00313	1.04224	1.02 (1.00-1.04)
ebi-a-GCST011075	ebi-a-GCST90000514	Gastroesophageal reflux disease || id:ebi-a-GCST90000514	COVID-19 (very severe respiratory confirmed vs population) RELEASE 5 || id:ebi-a-GCST011075	Simple mode	5	0.0191568	0.0158603	0.293634	-0.0119293	0.050243	1.01934	0.988142	1.05153	1.02 (0.99-1.05)
ebi-a-GCST011075	ebi-a-GCST90000514	Gastroesophageal reflux disease || id:ebi-a-GCST90000514	COVID-19 (very severe respiratory confirmed vs population) RELEASE 5 || id:ebi-a-GCST011075	Weighted mode	5	0.0194746	0.0146878	0.255519	-0.00931342	0.0482626	1.01967	0.99073	1.04945	1.02 (0.99-1.05)
Table 5:SNP information of COVID-19 hospitalization and Gastroesophageal reflux
SNP	effect_allele.exposure	other_allele.exposure	effect_allele.outcome	other_allele.outcome	beta.exposure	beta.outcome	eaf.exposure	eaf.outcome	remove	palindromic	ambiguous	id.outcome	chr	pos	se.outcome	samplesize.outcome	pval.outcome	outcome	originalname.outcome	outcome.deprecated	mr_keep.outcome	data_source.outcome	proxy.outcome	target_snp.outcome	proxy_snp.outcome	target_a1.outcome	target_a2.outcome	proxy_a1.outcome	proxy_a2.outcome	chr.exposure	pos.exposure	se.exposure	pval.exposure	samplesize.exposure	id.exposure	exposure	mr_keep.exposure	pval_origin.exposure	data_source.exposure	action	mr_keep
rs13050728	C	T	C	T	-0.16832	-0.0127824	0.6528	0.718346	FALSE	FALSE	FALSE	ebi-a-GCST90000514	21	34616545	0.00535463	602604	0.0169789	Gastroesophageal reflux disease || id:ebi-a-GCST90000514	Gastroesophageal reflux disease	Gastroesophageal reflux disease || ||	TRUE	igd	TRUE	rs13050728	rs2834157	T	C	A	G	21	34615210	0.020183	7.43704e-17	1887658	ebi-a-GCST011081	COVID-19 (hospitalized vs population) RELEASE 5 || id:ebi-a-GCST011081	TRUE	reported	igd	2	TRUE
rs2109069	A	G	A	G	0.15131	0.0017173	0.3227	0.325267	FALSE	FALSE	FALSE	ebi-a-GCST90000514	19	4719443	0.00514794	602604	0.73869	Gastroesophageal reflux disease || id:ebi-a-GCST90000514	Gastroesophageal reflux disease	Gastroesophageal reflux disease || ||	TRUE	igd								19	4719443	0.019906	2.93697e-14	1887658	ebi-a-GCST011081	COVID-19 (hospitalized vs population) RELEASE 5 || id:ebi-a-GCST011081	TRUE	reported	igd	2	TRUE
rs2660	A	G	A	G	0.11639	0.00477052	0.6902	0.648243	FALSE	FALSE	FALSE	ebi-a-GCST90000514	12	113357442	0.00503503	602604	0.343401	Gastroesophageal reflux disease || id:ebi-a-GCST90000514	Gastroesophageal reflux disease	Gastroesophageal reflux disease || ||	TRUE	igd								12	113357442	0.019406	2.00498e-09	1887658	ebi-a-GCST011081	COVID-19 (hospitalized vs population) RELEASE 5 || id:ebi-a-GCST011081	TRUE	reported	igd	2	TRUE
rs35081325	T	A	T	A	0.48825	0.0126361	0.08122	0.068247	FALSE	TRUE	FALSE	ebi-a-GCST90000514	3	45908116	0.00957451	602604	0.186915	Gastroesophageal reflux disease || id:ebi-a-GCST90000514	Gastroesophageal reflux disease	Gastroesophageal reflux disease || ||	TRUE	igd	TRUE	rs35081325	rs13081482	T	A	T	A	3	45889921	0.031508	3.68383e-54	1887658	ebi-a-GCST011081	COVID-19 (hospitalized vs population) RELEASE 5 || id:ebi-a-GCST011081	TRUE	reported	igd	2	TRUE
Table 6:MR analysis of COVID-19 hospitalization and Gastroesophageal reflux
id.exposure	id.outcome	outcome	exposure	method	nsnp	b	se	pval	lo_ci	up_ci	or	or_lci95	or_uci95	estimate
ebi-a-GCST011081	ebi-a-GCST90000514	Gastroesophageal reflux disease || id:ebi-a-GCST90000514	COVID-19 (hospitalized vs population) RELEASE 5 || id:ebi-a-GCST011081	MR Egger	4	0.0226139	0.029433	0.522618	-0.0350747	0.0803026	1.02287	0.965533	1.08361	1.02 (0.97-1.08)
ebi-a-GCST011081	ebi-a-GCST90000514	Gastroesophageal reflux disease || id:ebi-a-GCST90000514	COVID-19 (hospitalized vs population) RELEASE 5 || id:ebi-a-GCST011081	Weighted median	4	0.028667	0.0164448	0.0812946	-0.00356485	0.0608988	1.02908	0.996441	1.06279	1.03 (1.00-1.06)
ebi-a-GCST011081	ebi-a-GCST90000514	Gastroesophageal reflux disease || id:ebi-a-GCST90000514	COVID-19 (hospitalized vs population) RELEASE 5 || id:ebi-a-GCST011081	Inverse variance weighted	4	0.0349012	0.0141608	0.0137151	0.00714609	0.0626563	1.03552	1.00717	1.06466	1.04 (1.01-1.06)
ebi-a-GCST011081	ebi-a-GCST90000514	Gastroesophageal reflux disease || id:ebi-a-GCST90000514	COVID-19 (hospitalized vs population) RELEASE 5 || id:ebi-a-GCST011081	Simple mode	4	0.0262598	0.0259606	0.386265	-0.024623	0.0771426	1.02661	0.975678	1.0802	1.03 (0.98-1.08)
ebi-a-GCST011081	ebi-a-GCST90000514	Gastroesophageal reflux disease || id:ebi-a-GCST90000514	COVID-19 (hospitalized vs population) RELEASE 5 || id:ebi-a-GCST011081	Weighted mode	4	0.024748	0.019647	0.296885	-0.0137602	0.0632562	1.02506	0.986334	1.0653	1.03 (0.99-1.07)

## Sheet: Act appendicitis
Table 1:SNP information of SARS-CoV-2 infection and Act appendicitis
SNP	effect_allele.exposure	other_allele.exposure	effect_allele.outcome	other_allele.outcome	beta.exposure	beta.outcome	eaf.exposure	eaf.outcome	remove	palindromic	ambiguous	id.outcome	chr	pos	se.outcome	samplesize.outcome	pval.outcome	outcome	originalname.outcome	outcome.deprecated	mr_keep.outcome	data_source.outcome	chr.exposure	pos.exposure	se.exposure	pval.exposure	samplesize.exposure	id.exposure	exposure	mr_keep.exposure	pval_origin.exposure	data_source.exposure	action	mr_keep
rs10936744	T	C	T	C	-0.062641	-0.0065	0.3588	0.3631	FALSE	FALSE	FALSE	finn-b-APPENDACUT_NOCOMPLIC	3	101433440	0.0144		0.6495	Acute appendicitis, no complications || id:finn-b-APPENDACUT_NOCOMPLIC	Acute appendicitis, no complications	Acute appendicitis, no complications || ||	TRUE	igd	3	101433440	0.0099836	3.51099e-10	1683768	ebi-a-GCST011073	COVID-19 (RELEASE 5) || id:ebi-a-GCST011073	TRUE	reported	igd	2	TRUE
rs12482060	G	C	G	C	0.061951	0.0094	0.3375	0.3768	FALSE	TRUE	FALSE	finn-b-APPENDACUT_NOCOMPLIC	21	34611571	0.0143		0.5088	Acute appendicitis, no complications || id:finn-b-APPENDACUT_NOCOMPLIC	Acute appendicitis, no complications	Acute appendicitis, no complications || ||	TRUE	igd	21	34611571	0.010525	3.95804e-09	1683768	ebi-a-GCST011073	COVID-19 (RELEASE 5) || id:ebi-a-GCST011073	TRUE	reported	igd	2	TRUE
rs17078348	G	A	G	A	0.092084	0.0269	0.0997	0.08792	FALSE	FALSE	FALSE	finn-b-APPENDACUT_NOCOMPLIC	3	45847241	0.0245		0.2709	Acute appendicitis, no complications || id:finn-b-APPENDACUT_NOCOMPLIC	Acute appendicitis, no complications	Acute appendicitis, no complications || ||	TRUE	igd	3	45847241	0.016154	1.196e-08	1683768	ebi-a-GCST011073	COVID-19 (RELEASE 5) || id:ebi-a-GCST011073	TRUE	reported	igd	2	TRUE
rs2271616	T	G	T	G	0.15634	-0.0002	0.1181	0.05803	FALSE	FALSE	FALSE	finn-b-APPENDACUT_NOCOMPLIC	3	45838013	0.0303		0.9949	Acute appendicitis, no complications || id:finn-b-APPENDACUT_NOCOMPLIC	Acute appendicitis, no complications	Acute appendicitis, no complications || ||	TRUE	igd	3	45838013	0.015084	3.60828e-25	1683768	ebi-a-GCST011073	COVID-19 (RELEASE 5) || id:ebi-a-GCST011073	TRUE	reported	igd	2	TRUE
rs4971066	G	T	G	T	-0.076762	-0.0114	0.1777	0.2118	FALSE	FALSE	FALSE	finn-b-APPENDACUT_NOCOMPLIC	1	155105882	0.017		0.501	Acute appendicitis, no complications || id:finn-b-APPENDACUT_NOCOMPLIC	Acute appendicitis, no complications	Acute appendicitis, no complications || ||	TRUE	igd	1	155105882	0.0134	1.01501e-08	1683768	ebi-a-GCST011073	COVID-19 (RELEASE 5) || id:ebi-a-GCST011073	TRUE	reported	igd	2	TRUE
rs643434	A	G	A	G	0.1013	-0.0038	0.371	0.4569	FALSE	FALSE	FALSE	finn-b-APPENDACUT_NOCOMPLIC	9	136142355	0.0139		0.786799	Acute appendicitis, no complications || id:finn-b-APPENDACUT_NOCOMPLIC	Acute appendicitis, no complications	Acute appendicitis, no complications || ||	TRUE	igd	9	136142355	0.010114	1.29211e-23	1683768	ebi-a-GCST011073	COVID-19 (RELEASE 5) || id:ebi-a-GCST011073	TRUE	reported	igd	2	TRUE
rs757405	A	T	A	T	0.068926	0.022	0.7092	0.7913	FALSE	TRUE	FALSE	finn-b-APPENDACUT_NOCOMPLIC	12	113406945	0.017		0.1955	Acute appendicitis, no complications || id:finn-b-APPENDACUT_NOCOMPLIC	Acute appendicitis, no complications	Acute appendicitis, no complications || ||	TRUE	igd	12	113406945	0.010783	1.639e-10	1683768	ebi-a-GCST011073	COVID-19 (RELEASE 5) || id:ebi-a-GCST011073	TRUE	reported	igd	2	TRUE
Table 2:MR analysis of SARS-CoV-2 infection and Act appendicitis
id.exposure	id.outcome	outcome	exposure	method	nsnp	b	se	pval	lo_ci	up_ci	or	or_lci95	or_uci95	estimate
ebi-a-GCST011073	finn-b-APPENDACUT_NOCOMPLIC	Acute appendicitis, no complications || id:finn-b-APPENDACUT_NOCOMPLIC	COVID-19 (RELEASE 5) || id:ebi-a-GCST011073	MR Egger	7	-0.174216	0.283484	0.565737	-0.729845	0.381414	0.840116	0.481984	1.46435	0.84 (0.48-1.46)
ebi-a-GCST011073	finn-b-APPENDACUT_NOCOMPLIC	Acute appendicitis, no complications || id:finn-b-APPENDACUT_NOCOMPLIC	COVID-19 (RELEASE 5) || id:ebi-a-GCST011073	Weighted median	7	0.0768813	0.0967691	0.426915	-0.112786	0.266549	1.07991	0.893342	1.30545	1.08 (0.89-1.31)
ebi-a-GCST011073	finn-b-APPENDACUT_NOCOMPLIC	Acute appendicitis, no complications || id:finn-b-APPENDACUT_NOCOMPLIC	COVID-19 (RELEASE 5) || id:ebi-a-GCST011073	Inverse variance weighted	7	0.0901924	0.0770645	0.241861	-0.0608542	0.241239	1.09438	0.94096	1.27283	1.09 (0.94-1.27)
ebi-a-GCST011073	finn-b-APPENDACUT_NOCOMPLIC	Acute appendicitis, no complications || id:finn-b-APPENDACUT_NOCOMPLIC	COVID-19 (RELEASE 5) || id:ebi-a-GCST011073	Simple mode	7	0.123407	0.149508	0.440708	-0.169628	0.416443	1.13135	0.843979	1.51656	1.13 (0.84-1.52)
ebi-a-GCST011073	finn-b-APPENDACUT_NOCOMPLIC	Acute appendicitis, no complications || id:finn-b-APPENDACUT_NOCOMPLIC	COVID-19 (RELEASE 5) || id:ebi-a-GCST011073	Weighted mode	7	0.00390136	0.119148	0.974941	-0.229628	0.237431	1.00391	0.794829	1.26799	1.00 (0.79-1.27)
Table 3:SNP information of Severe COVID-19 and Act appendicitis
SNP	effect_allele.exposure	other_allele.exposure	effect_allele.outcome	other_allele.outcome	beta.exposure	beta.outcome	eaf.exposure	eaf.outcome	remove	palindromic	ambiguous	id.outcome	chr	pos	se.outcome	samplesize.outcome	pval.outcome	outcome	originalname.outcome	outcome.deprecated	mr_keep.outcome	data_source.outcome	proxy.outcome	target_snp.outcome	proxy_snp.outcome	target_a1.outcome	target_a2.outcome	proxy_a1.outcome	proxy_a2.outcome	chr.exposure	pos.exposure	se.exposure	pval.exposure	samplesize.exposure	id.exposure	exposure	mr_keep.exposure	pval_origin.exposure	data_source.exposure	action	mr_keep
rs10860891	A	C	A	C	-0.23948	0.0197	0.8855	0.909	FALSE	FALSE	FALSE	finn-b-APPENDACUT_NOCOMPLIC	12	103021102	0.024		0.4121	Acute appendicitis, no complications || id:finn-b-APPENDACUT_NOCOMPLIC	Acute appendicitis, no complications	Acute appendicitis, no complications || ||	TRUE	igd	TRUE	rs10860891	rs703566	C	A	G	A	12	103014757	0.039713	1.63599e-09	1388342	ebi-a-GCST011075	COVID-19 (very severe respiratory confirmed vs population) RELEASE 5 || id:ebi-a-GCST011075	TRUE	reported	igd	2	TRUE
rs111837807	C	T	C	T	0.29453	0.0098	0.0996	0.1537	FALSE	FALSE	FALSE	finn-b-APPENDACUT_NOCOMPLIC	6	31121232	0.0292		0.737199	Acute appendicitis, no complications || id:finn-b-APPENDACUT_NOCOMPLIC	Acute appendicitis, no complications	Acute appendicitis, no complications || ||	TRUE	igd								6	31121232	0.04276	5.65588e-12	1388342	ebi-a-GCST011075	COVID-19 (very severe respiratory confirmed vs population) RELEASE 5 || id:ebi-a-GCST011075	TRUE	reported	igd	2	TRUE
rs13050728	C	T	C	T	-0.20011	-0.0095	0.6627	0.6236	FALSE	FALSE	FALSE	finn-b-APPENDACUT_NOCOMPLIC	21	34615210	0.0143		0.5073	Acute appendicitis, no complications || id:finn-b-APPENDACUT_NOCOMPLIC	Acute appendicitis, no complications	Acute appendicitis, no complications || ||	TRUE	igd								21	34615210	0.028559	2.43725e-12	1388342	ebi-a-GCST011075	COVID-19 (very severe respiratory confirmed vs population) RELEASE 5 || id:ebi-a-GCST011075	TRUE	reported	igd	2	TRUE
rs2109069	A	G	A	G	0.25663	0.0105	0.3287	0.3479	FALSE	FALSE	FALSE	finn-b-APPENDACUT_NOCOMPLIC	19	4719443	0.0145		0.4692	Acute appendicitis, no complications || id:finn-b-APPENDACUT_NOCOMPLIC	Acute appendicitis, no complications	Acute appendicitis, no complications || ||	TRUE	igd								19	4719443	0.02807	6.11505e-20	1388342	ebi-a-GCST011075	COVID-19 (very severe respiratory confirmed vs population) RELEASE 5 || id:ebi-a-GCST011075	TRUE	reported	igd	2	TRUE
rs2237698	T	C	T	C	0.23662	0.0131	0.08971	0.08602	FALSE	FALSE	FALSE	finn-b-APPENDACUT_NOCOMPLIC	7	107607902	0.0254		0.6061	Acute appendicitis, no complications || id:finn-b-APPENDACUT_NOCOMPLIC	Acute appendicitis, no complications	Acute appendicitis, no complications || ||	TRUE	igd								7	107607902	0.039653	2.41402e-09	1388342	ebi-a-GCST011075	COVID-19 (very severe respiratory confirmed vs population) RELEASE 5 || id:ebi-a-GCST011075	TRUE	reported	igd	2	TRUE
rs2384074	T	C	T	C	0.19824	0.0084	0.6756	0.7285	FALSE	FALSE	FALSE	finn-b-APPENDACUT_NOCOMPLIC	12	113382977	0.0155		0.5909	Acute appendicitis, no complications || id:finn-b-APPENDACUT_NOCOMPLIC	Acute appendicitis, no complications	Acute appendicitis, no complications || ||	TRUE	igd								12	113382977	0.02821	2.10378e-12	1388342	ebi-a-GCST011075	COVID-19 (very severe respiratory confirmed vs population) RELEASE 5 || id:ebi-a-GCST011075	TRUE	reported	igd	2	TRUE
rs35081325	T	A	T	A	0.62617	0.0241	0.07529	0.08058	FALSE	TRUE	FALSE	finn-b-APPENDACUT_NOCOMPLIC	3	45889921	0.0254		0.3417	Acute appendicitis, no complications || id:finn-b-APPENDACUT_NOCOMPLIC	Acute appendicitis, no complications	Acute appendicitis, no complications || ||	TRUE	igd								3	45889921	0.044502	5.7544e-45	1388342	ebi-a-GCST011075	COVID-19 (very severe respiratory confirmed vs population) RELEASE 5 || id:ebi-a-GCST011075	TRUE	reported	igd	2	TRUE
rs77534576	T	C	T	C	0.45975	-0.0633	0.03465	0.05036	FALSE	FALSE	FALSE	finn-b-APPENDACUT_NOCOMPLIC	17	47940666	0.0316		0.0451502	Acute appendicitis, no complications || id:finn-b-APPENDACUT_NOCOMPLIC	Acute appendicitis, no complications	Acute appendicitis, no complications || ||	TRUE	igd								17	47940666	0.074941	8.52491e-10	1388342	ebi-a-GCST011075	COVID-19 (very severe respiratory confirmed vs population) RELEASE 5 || id:ebi-a-GCST011075	TRUE	reported	igd	2	TRUE
Table 4:MR analysis of Severe COVID-19 and Act appendicitis
id.exposure	id.outcome	outcome	exposure	method	nsnp	b	se	pval	lo_ci	up_ci	or	or_lci95	or_uci95	estimate
ebi-a-GCST011075	finn-b-APPENDACUT_NOCOMPLIC	Acute appendicitis, no complications || id:finn-b-APPENDACUT_NOCOMPLIC	COVID-19 (very severe respiratory confirmed vs population) RELEASE 5 || id:ebi-a-GCST011075	MR Egger	8	-0.0152449	0.0625998	0.815707	-0.137941	0.107451	0.984871	0.87115	1.11344	0.98 (0.87-1.11)
ebi-a-GCST011075	finn-b-APPENDACUT_NOCOMPLIC	Acute appendicitis, no complications || id:finn-b-APPENDACUT_NOCOMPLIC	COVID-19 (very severe respiratory confirmed vs population) RELEASE 5 || id:ebi-a-GCST011075	Weighted median	8	0.039451	0.0310751	0.20425	-0.0214562	0.100358	1.04024	0.978772	1.10557	1.04 (0.98-1.11)
ebi-a-GCST011075	finn-b-APPENDACUT_NOCOMPLIC	Acute appendicitis, no complications || id:finn-b-APPENDACUT_NOCOMPLIC	COVID-19 (very severe respiratory confirmed vs population) RELEASE 5 || id:ebi-a-GCST011075	Inverse variance weighted	8	0.013083	0.0237013	0.580951	-0.0333715	0.0595376	1.01317	0.967179	1.06135	1.01 (0.97-1.06)
ebi-a-GCST011075	finn-b-APPENDACUT_NOCOMPLIC	Acute appendicitis, no complications || id:finn-b-APPENDACUT_NOCOMPLIC	COVID-19 (very severe respiratory confirmed vs population) RELEASE 5 || id:ebi-a-GCST011075	Simple mode	8	0.0411791	0.0414342	0.353404	-0.040032	0.12239	1.04204	0.960759	1.1302	1.04 (0.96-1.13)
ebi-a-GCST011075	finn-b-APPENDACUT_NOCOMPLIC	Acute appendicitis, no complications || id:finn-b-APPENDACUT_NOCOMPLIC	COVID-19 (very severe respiratory confirmed vs population) RELEASE 5 || id:ebi-a-GCST011075	Weighted mode	8	0.0402768	0.034708	0.283909	-0.0277509	0.108304	1.0411	0.972631	1.11439	1.04 (0.97-1.11)
Table 5:SNP information of COVID-19 hospitalization and Act appendicitis
SNP	effect_allele.exposure	other_allele.exposure	effect_allele.outcome	other_allele.outcome	beta.exposure	beta.outcome	eaf.exposure	eaf.outcome	remove	palindromic	ambiguous	id.outcome	chr	pos	se.outcome	samplesize.outcome	pval.outcome	outcome	originalname.outcome	outcome.deprecated	mr_keep.outcome	data_source.outcome	chr.exposure	pos.exposure	se.exposure	pval.exposure	samplesize.exposure	id.exposure	exposure	mr_keep.exposure	pval_origin.exposure	data_source.exposure	action	mr_keep
rs13050728	C	T	C	T	-0.16832	-0.0095	0.6528	0.6236	FALSE	FALSE	FALSE	finn-b-APPENDACUT_NOCOMPLIC	21	34615210	0.0143		0.5073	Acute appendicitis, no complications || id:finn-b-APPENDACUT_NOCOMPLIC	Acute appendicitis, no complications	Acute appendicitis, no complications || ||	TRUE	igd	21	34615210	0.020183	7.43704e-17	1887658	ebi-a-GCST011081	COVID-19 (hospitalized vs population) RELEASE 5 || id:ebi-a-GCST011081	TRUE	reported	igd	2	TRUE
rs2109069	A	G	A	G	0.15131	0.0105	0.3227	0.3479	FALSE	FALSE	FALSE	finn-b-APPENDACUT_NOCOMPLIC	19	4719443	0.0145		0.4692	Acute appendicitis, no complications || id:finn-b-APPENDACUT_NOCOMPLIC	Acute appendicitis, no complications	Acute appendicitis, no complications || ||	TRUE	igd	19	4719443	0.019906	2.93697e-14	1887658	ebi-a-GCST011081	COVID-19 (hospitalized vs population) RELEASE 5 || id:ebi-a-GCST011081	TRUE	reported	igd	2	TRUE
rs2660	A	G	A	G	0.11639	0.0062	0.6902	0.7295	FALSE	FALSE	FALSE	finn-b-APPENDACUT_NOCOMPLIC	12	113357442	0.0156		0.6887	Acute appendicitis, no complications || id:finn-b-APPENDACUT_NOCOMPLIC	Acute appendicitis, no complications	Acute appendicitis, no complications || ||	TRUE	igd	12	113357442	0.019406	2.00498e-09	1887658	ebi-a-GCST011081	COVID-19 (hospitalized vs population) RELEASE 5 || id:ebi-a-GCST011081	TRUE	reported	igd	2	TRUE
rs35081325	T	A	T	A	0.48825	0.0241	0.08122	0.08058	FALSE	TRUE	FALSE	finn-b-APPENDACUT_NOCOMPLIC	3	45889921	0.0254		0.3417	Acute appendicitis, no complications || id:finn-b-APPENDACUT_NOCOMPLIC	Acute appendicitis, no complications	Acute appendicitis, no complications || ||	TRUE	igd	3	45889921	0.031508	3.68383e-54	1887658	ebi-a-GCST011081	COVID-19 (hospitalized vs population) RELEASE 5 || id:ebi-a-GCST011081	TRUE	reported	igd	2	TRUE
rs505922	C	T	C	T	0.11182	-0.0069	0.3501	0.4355	FALSE	FALSE	FALSE	finn-b-APPENDACUT_NOCOMPLIC	9	136149229	0.0139		0.6178	Acute appendicitis, no complications || id:finn-b-APPENDACUT_NOCOMPLIC	Acute appendicitis, no complications	Acute appendicitis, no complications || ||	TRUE	igd	9	136149229	0.019056	4.41601e-09	1887658	ebi-a-GCST011081	COVID-19 (hospitalized vs population) RELEASE 5 || id:ebi-a-GCST011081	TRUE	reported	igd	2	TRUE
Table 6:MR analysis of COVID-19 hospitalization and Act appendicitis
id.exposure	id.outcome	outcome	exposure	method	nsnp	b	se	pval	lo_ci	up_ci	or	or_lci95	or_uci95	estimate
ebi-a-GCST011081	finn-b-APPENDACUT_NOCOMPLIC	Acute appendicitis, no complications || id:finn-b-APPENDACUT_NOCOMPLIC	COVID-19 (hospitalized vs population) RELEASE 5 || id:ebi-a-GCST011081	MR Egger	5	0.0659305	0.0730828	0.433479	-0.0773117	0.209173	1.06815	0.925601	1.23266	1.07 (0.93-1.23)
ebi-a-GCST011081	finn-b-APPENDACUT_NOCOMPLIC	Acute appendicitis, no complications || id:finn-b-APPENDACUT_NOCOMPLIC	COVID-19 (hospitalized vs population) RELEASE 5 || id:ebi-a-GCST011081	Weighted median	5	0.0515451	0.0427096	0.227481	-0.0321657	0.135256	1.0529	0.968346	1.14483	1.05 (0.97-1.14)
ebi-a-GCST011081	finn-b-APPENDACUT_NOCOMPLIC	Acute appendicitis, no complications || id:finn-b-APPENDACUT_NOCOMPLIC	COVID-19 (hospitalized vs population) RELEASE 5 || id:ebi-a-GCST011081	Inverse variance weighted	5	0.0441958	0.0368274	0.230108	-0.0279858	0.116378	1.04519	0.972402	1.12342	1.05 (0.97-1.12)
ebi-a-GCST011081	finn-b-APPENDACUT_NOCOMPLIC	Acute appendicitis, no complications || id:finn-b-APPENDACUT_NOCOMPLIC	COVID-19 (hospitalized vs population) RELEASE 5 || id:ebi-a-GCST011081	Simple mode	5	0.0533496	0.0556787	0.392237	-0.0557806	0.16248	1.0548	0.945747	1.17642	1.05 (0.95-1.18)
ebi-a-GCST011081	finn-b-APPENDACUT_NOCOMPLIC	Acute appendicitis, no complications || id:finn-b-APPENDACUT_NOCOMPLIC	COVID-19 (hospitalized vs population) RELEASE 5 || id:ebi-a-GCST011081	Weighted mode	5	0.0503402	0.0490123	0.362426	-0.0457239	0.146404	1.05163	0.955306	1.15766	1.05 (0.96-1.16)

## Sheet: Acute gastritis
Table 1:SNP information of SARS-CoV-2 infection and Acute gastritis
SNP	effect_allele.exposure	other_allele.exposure	effect_allele.outcome	other_allele.outcome	beta.exposure	beta.outcome	eaf.exposure	eaf.outcome	remove	palindromic	ambiguous	id.outcome	chr	pos	se.outcome	samplesize.outcome	pval.outcome	outcome	originalname.outcome	outcome.deprecated	mr_keep.outcome	data_source.outcome	chr.exposure	pos.exposure	se.exposure	pval.exposure	samplesize.exposure	id.exposure	exposure	mr_keep.exposure	pval_origin.exposure	data_source.exposure	action	mr_keep
rs10936744	T	C	T	C	-0.062641	0.1029	0.3588	0.3631	FALSE	FALSE	FALSE	finn-b-K11_ACUTGASTR	3	101433440	0.0417		0.01354	Acute gastritis || id:finn-b-K11_ACUTGASTR	Acute gastritis	Acute gastritis || ||	TRUE	igd	3	101433440	0.0099836	3.51099e-10	1683768	ebi-a-GCST011073	COVID-19 (RELEASE 5) || id:ebi-a-GCST011073	TRUE	reported	igd	2	TRUE
rs12482060	G	C	G	C	0.061951	-0.014	0.3375	0.3773	FALSE	TRUE	FALSE	finn-b-K11_ACUTGASTR	21	34611571	0.0412		0.734301	Acute gastritis || id:finn-b-K11_ACUTGASTR	Acute gastritis	Acute gastritis || ||	TRUE	igd	21	34611571	0.010525	3.95804e-09	1683768	ebi-a-GCST011073	COVID-19 (RELEASE 5) || id:ebi-a-GCST011073	TRUE	reported	igd	2	TRUE
rs17078348	G	A	G	A	0.092084	-0.0126	0.0997	0.08791	FALSE	FALSE	FALSE	finn-b-K11_ACUTGASTR	3	45847241	0.0708		0.8592	Acute gastritis || id:finn-b-K11_ACUTGASTR	Acute gastritis	Acute gastritis || ||	TRUE	igd	3	45847241	0.016154	1.196e-08	1683768	ebi-a-GCST011073	COVID-19 (RELEASE 5) || id:ebi-a-GCST011073	TRUE	reported	igd	2	TRUE
rs2271616	T	G	T	G	0.15634	-0.024	0.1181	0.05774	FALSE	FALSE	FALSE	finn-b-K11_ACUTGASTR	3	45838013	0.0872		0.783201	Acute gastritis || id:finn-b-K11_ACUTGASTR	Acute gastritis	Acute gastritis || ||	TRUE	igd	3	45838013	0.015084	3.60828e-25	1683768	ebi-a-GCST011073	COVID-19 (RELEASE 5) || id:ebi-a-GCST011073	TRUE	reported	igd	2	TRUE
rs4971066	G	T	G	T	-0.076762	-0.0135	0.1777	0.2117	FALSE	FALSE	FALSE	finn-b-K11_ACUTGASTR	1	155105882	0.0491		0.783201	Acute gastritis || id:finn-b-K11_ACUTGASTR	Acute gastritis	Acute gastritis || ||	TRUE	igd	1	155105882	0.0134	1.01501e-08	1683768	ebi-a-GCST011073	COVID-19 (RELEASE 5) || id:ebi-a-GCST011073	TRUE	reported	igd	2	TRUE
rs643434	A	G	A	G	0.1013	-0.0004	0.371	0.4563	FALSE	FALSE	FALSE	finn-b-K11_ACUTGASTR	9	136142355	0.0401		0.9915	Acute gastritis || id:finn-b-K11_ACUTGASTR	Acute gastritis	Acute gastritis || ||	TRUE	igd	9	136142355	0.010114	1.29211e-23	1683768	ebi-a-GCST011073	COVID-19 (RELEASE 5) || id:ebi-a-GCST011073	TRUE	reported	igd	2	TRUE
rs757405	A	T	A	T	0.068926	0.0573	0.7092	0.7911	FALSE	TRUE	FALSE	finn-b-K11_ACUTGASTR	12	113406945	0.0489		0.2414	Acute gastritis || id:finn-b-K11_ACUTGASTR	Acute gastritis	Acute gastritis || ||	TRUE	igd	12	113406945	0.010783	1.639e-10	1683768	ebi-a-GCST011073	COVID-19 (RELEASE 5) || id:ebi-a-GCST011073	TRUE	reported	igd	2	TRUE
Table 2:MR analysis of SARS-CoV-2 infection and Acute gastritis
id.exposure	id.outcome	outcome	exposure	method	nsnp	b	se	pval	lo_ci	up_ci	or	or_lci95	or_uci95	estimate
ebi-a-GCST011073	finn-b-K11_ACUTGASTR	Acute gastritis || id:finn-b-K11_ACUTGASTR	COVID-19 (RELEASE 5) || id:ebi-a-GCST011073	MR Egger	7	0.402271	0.957538	0.691848	-1.4745	2.27905	1.49522	0.228892	9.76736	1.50 (0.23-9.77)
ebi-a-GCST011073	finn-b-K11_ACUTGASTR	Acute gastritis || id:finn-b-K11_ACUTGASTR	COVID-19 (RELEASE 5) || id:ebi-a-GCST011073	Weighted median	7	-0.0821353	0.291039	0.777779	-0.652571	0.488301	0.921147	0.520705	1.62954	0.92 (0.52-1.63)
ebi-a-GCST011073	finn-b-K11_ACUTGASTR	Acute gastritis || id:finn-b-K11_ACUTGASTR	COVID-19 (RELEASE 5) || id:ebi-a-GCST011073	Inverse variance weighted	7	-0.142635	0.246024	0.562076	-0.624843	0.339573	0.86707	0.535345	1.40435	0.87 (0.54-1.40)
ebi-a-GCST011073	finn-b-K11_ACUTGASTR	Acute gastritis || id:finn-b-K11_ACUTGASTR	COVID-19 (RELEASE 5) || id:ebi-a-GCST011073	Simple mode	7	-0.139963	0.370069	0.718296	-0.865297	0.585372	0.869391	0.420926	1.79566	0.87 (0.42-1.80)
ebi-a-GCST011073	finn-b-K11_ACUTGASTR	Acute gastritis || id:finn-b-K11_ACUTGASTR	COVID-19 (RELEASE 5) || id:ebi-a-GCST011073	Weighted mode	7	-0.0774399	0.320955	0.817372	-0.706512	0.551632	0.925483	0.493362	1.73608	0.93 (0.49-1.74)
Table 3:SNP information of Severe COVID-19 and Acute gastritis
SNP	effect_allele.exposure	other_allele.exposure	effect_allele.outcome	other_allele.outcome	beta.exposure	beta.outcome	eaf.exposure	eaf.outcome	remove	palindromic	ambiguous	id.outcome	chr	pos	se.outcome	samplesize.outcome	pval.outcome	outcome	originalname.outcome	outcome.deprecated	mr_keep.outcome	data_source.outcome	proxy.outcome	target_snp.outcome	proxy_snp.outcome	target_a1.outcome	target_a2.outcome	proxy_a1.outcome	proxy_a2.outcome	chr.exposure	pos.exposure	se.exposure	pval.exposure	samplesize.exposure	id.exposure	exposure	mr_keep.exposure	pval_origin.exposure	data_source.exposure	action	mr_keep
rs10860891	A	C	A	C	-0.23948	-0.0398	0.8855	0.909	FALSE	FALSE	FALSE	finn-b-K11_ACUTGASTR	12	103021102	0.0692		0.5651	Acute gastritis || id:finn-b-K11_ACUTGASTR	Acute gastritis	Acute gastritis || ||	TRUE	igd	TRUE	rs10860891	rs703566	C	A	G	A	12	103014757	0.039713	1.63599e-09	1388342	ebi-a-GCST011075	COVID-19 (very severe respiratory confirmed vs population) RELEASE 5 || id:ebi-a-GCST011075	TRUE	reported	igd	2	TRUE
rs111837807	C	T	C	T	0.29453	-0.0795	0.0996	0.1544	FALSE	FALSE	FALSE	finn-b-K11_ACUTGASTR	6	31121232	0.0846		0.3471	Acute gastritis || id:finn-b-K11_ACUTGASTR	Acute gastritis	Acute gastritis || ||	TRUE	igd								6	31121232	0.04276	5.65588e-12	1388342	ebi-a-GCST011075	COVID-19 (very severe respiratory confirmed vs population) RELEASE 5 || id:ebi-a-GCST011075	TRUE	reported	igd	2	TRUE
rs13050728	C	T	C	T	-0.20011	0.0158	0.6627	0.623	FALSE	FALSE	FALSE	finn-b-K11_ACUTGASTR	21	34615210	0.0413		0.702	Acute gastritis || id:finn-b-K11_ACUTGASTR	Acute gastritis	Acute gastritis || ||	TRUE	igd								21	34615210	0.028559	2.43725e-12	1388342	ebi-a-GCST011075	COVID-19 (very severe respiratory confirmed vs population) RELEASE 5 || id:ebi-a-GCST011075	TRUE	reported	igd	2	TRUE
rs2109069	A	G	A	G	0.25663	-0.0547	0.3287	0.3475	FALSE	FALSE	FALSE	finn-b-K11_ACUTGASTR	19	4719443	0.0419		0.1923	Acute gastritis || id:finn-b-K11_ACUTGASTR	Acute gastritis	Acute gastritis || ||	TRUE	igd								19	4719443	0.02807	6.11505e-20	1388342	ebi-a-GCST011075	COVID-19 (very severe respiratory confirmed vs population) RELEASE 5 || id:ebi-a-GCST011075	TRUE	reported	igd	2	TRUE
rs2237698	T	C	T	C	0.23662	-0.0977	0.08971	0.08604	FALSE	FALSE	FALSE	finn-b-K11_ACUTGASTR	7	107607902	0.0727		0.1789	Acute gastritis || id:finn-b-K11_ACUTGASTR	Acute gastritis	Acute gastritis || ||	TRUE	igd								7	107607902	0.039653	2.41402e-09	1388342	ebi-a-GCST011075	COVID-19 (very severe respiratory confirmed vs population) RELEASE 5 || id:ebi-a-GCST011075	TRUE	reported	igd	2	TRUE
rs2384074	T	C	T	C	0.19824	0.0363	0.6756	0.7284	FALSE	FALSE	FALSE	finn-b-K11_ACUTGASTR	12	113382977	0.0448		0.4176	Acute gastritis || id:finn-b-K11_ACUTGASTR	Acute gastritis	Acute gastritis || ||	TRUE	igd								12	113382977	0.02821	2.10378e-12	1388342	ebi-a-GCST011075	COVID-19 (very severe respiratory confirmed vs population) RELEASE 5 || id:ebi-a-GCST011075	TRUE	reported	igd	2	TRUE
rs35081325	T	A	T	A	0.62617	0.0096	0.07529	0.08055	FALSE	TRUE	FALSE	finn-b-K11_ACUTGASTR	3	45889921	0.0736		0.8962	Acute gastritis || id:finn-b-K11_ACUTGASTR	Acute gastritis	Acute gastritis || ||	TRUE	igd								3	45889921	0.044502	5.7544e-45	1388342	ebi-a-GCST011075	COVID-19 (very severe respiratory confirmed vs population) RELEASE 5 || id:ebi-a-GCST011075	TRUE	reported	igd	2	TRUE
rs77534576	T	C	T	C	0.45975	0.0074	0.03465	0.05047	FALSE	FALSE	FALSE	finn-b-K11_ACUTGASTR	17	47940666	0.0914		0.9352	Acute gastritis || id:finn-b-K11_ACUTGASTR	Acute gastritis	Acute gastritis || ||	TRUE	igd								17	47940666	0.074941	8.52491e-10	1388342	ebi-a-GCST011075	COVID-19 (very severe respiratory confirmed vs population) RELEASE 5 || id:ebi-a-GCST011075	TRUE	reported	igd	2	TRUE
Table 4:MR analysis of Severe COVID-19 and Acute gastritis
id.exposure	id.outcome	outcome	exposure	method	nsnp	b	se	pval	lo_ci	up_ci	or	or_lci95	or_uci95	estimate
ebi-a-GCST011075	finn-b-K11_ACUTGASTR	Acute gastritis || id:finn-b-K11_ACUTGASTR	COVID-19 (very severe respiratory confirmed vs population) RELEASE 5 || id:ebi-a-GCST011075	MR Egger	8	0.0169518	0.172162	0.924771	-0.320486	0.354389	1.0171	0.725797	1.42531	1.02 (0.73-1.43)
ebi-a-GCST011075	finn-b-K11_ACUTGASTR	Acute gastritis || id:finn-b-K11_ACUTGASTR	COVID-19 (very severe respiratory confirmed vs population) RELEASE 5 || id:ebi-a-GCST011075	Weighted median	8	-0.00993049	0.0850064	0.907002	-0.176543	0.156682	0.990119	0.838163	1.16962	0.99 (0.84-1.17)
ebi-a-GCST011075	finn-b-K11_ACUTGASTR	Acute gastritis || id:finn-b-K11_ACUTGASTR	COVID-19 (very severe respiratory confirmed vs population) RELEASE 5 || id:ebi-a-GCST011075	Inverse variance weighted	8	-0.0488498	0.0685278	0.475941	-0.183164	0.0854647	0.952324	0.832631	1.08922	0.95 (0.83-1.09)
ebi-a-GCST011075	finn-b-K11_ACUTGASTR	Acute gastritis || id:finn-b-K11_ACUTGASTR	COVID-19 (very severe respiratory confirmed vs population) RELEASE 5 || id:ebi-a-GCST011075	Simple mode	8	0.0210408	0.139065	0.884005	-0.251526	0.293607	1.02126	0.777613	1.34126	1.02 (0.78-1.34)
ebi-a-GCST011075	finn-b-K11_ACUTGASTR	Acute gastritis || id:finn-b-K11_ACUTGASTR	COVID-19 (very severe respiratory confirmed vs population) RELEASE 5 || id:ebi-a-GCST011075	Weighted mode	8	-0.00271466	0.100396	0.979183	-0.199491	0.194062	0.997289	0.819147	1.21417	1.00 (0.82-1.21)
Table 5:SNP information of COVID-19 hospitalization and Acute gastritis
SNP	effect_allele.exposure	other_allele.exposure	effect_allele.outcome	other_allele.outcome	beta.exposure	beta.outcome	eaf.exposure	eaf.outcome	remove	palindromic	ambiguous	id.outcome	chr	pos	se.outcome	samplesize.outcome	pval.outcome	outcome	originalname.outcome	outcome.deprecated	mr_keep.outcome	data_source.outcome	chr.exposure	pos.exposure	se.exposure	pval.exposure	samplesize.exposure	id.exposure	exposure	mr_keep.exposure	pval_origin.exposure	data_source.exposure	action	mr_keep
rs13050728	C	T	C	T	-0.16832	0.0158	0.6528	0.623	FALSE	FALSE	FALSE	finn-b-K11_ACUTGASTR	21	34615210	0.0413		0.702	Acute gastritis || id:finn-b-K11_ACUTGASTR	Acute gastritis	Acute gastritis || ||	TRUE	igd	21	34615210	0.020183	7.43704e-17	1887658	ebi-a-GCST011081	COVID-19 (hospitalized vs population) RELEASE 5 || id:ebi-a-GCST011081	TRUE	reported	igd	2	TRUE
rs2109069	A	G	A	G	0.15131	-0.0547	0.3227	0.3475	FALSE	FALSE	FALSE	finn-b-K11_ACUTGASTR	19	4719443	0.0419		0.1923	Acute gastritis || id:finn-b-K11_ACUTGASTR	Acute gastritis	Acute gastritis || ||	TRUE	igd	19	4719443	0.019906	2.93697e-14	1887658	ebi-a-GCST011081	COVID-19 (hospitalized vs population) RELEASE 5 || id:ebi-a-GCST011081	TRUE	reported	igd	2	TRUE
rs2660	A	G	A	G	0.11639	0.0366	0.6902	0.7293	FALSE	FALSE	FALSE	finn-b-K11_ACUTGASTR	12	113357442	0.0448		0.4135	Acute gastritis || id:finn-b-K11_ACUTGASTR	Acute gastritis	Acute gastritis || ||	TRUE	igd	12	113357442	0.019406	2.00498e-09	1887658	ebi-a-GCST011081	COVID-19 (hospitalized vs population) RELEASE 5 || id:ebi-a-GCST011081	TRUE	reported	igd	2	TRUE
rs35081325	T	A	T	A	0.48825	0.0096	0.08122	0.08055	FALSE	TRUE	FALSE	finn-b-K11_ACUTGASTR	3	45889921	0.0736		0.8962	Acute gastritis || id:finn-b-K11_ACUTGASTR	Acute gastritis	Acute gastritis || ||	TRUE	igd	3	45889921	0.031508	3.68383e-54	1887658	ebi-a-GCST011081	COVID-19 (hospitalized vs population) RELEASE 5 || id:ebi-a-GCST011081	TRUE	reported	igd	2	TRUE
rs505922	C	T	C	T	0.11182	0.0135	0.3501	0.435	FALSE	FALSE	FALSE	finn-b-K11_ACUTGASTR	9	136149229	0.0402		0.736801	Acute gastritis || id:finn-b-K11_ACUTGASTR	Acute gastritis	Acute gastritis || ||	TRUE	igd	9	136149229	0.019056	4.41601e-09	1887658	ebi-a-GCST011081	COVID-19 (hospitalized vs population) RELEASE 5 || id:ebi-a-GCST011081	TRUE	reported	igd	2	TRUE
Table 6:MR analysis of COVID-19 hospitalization and Acute gastritis
id.exposure	id.outcome	outcome	exposure	method	nsnp	b	se	pval	lo_ci	up_ci	or	or_lci95	or_uci95	estimate
ebi-a-GCST011081	finn-b-K11_ACUTGASTR	Acute gastritis || id:finn-b-K11_ACUTGASTR	COVID-19 (hospitalized vs population) RELEASE 5 || id:ebi-a-GCST011081	MR Egger	5	-0.0169427	0.21164	0.941235	-0.431757	0.397872	0.9832	0.649367	1.48865	0.98 (0.65-1.49)
ebi-a-GCST011081	finn-b-K11_ACUTGASTR	Acute gastritis || id:finn-b-K11_ACUTGASTR	COVID-19 (hospitalized vs population) RELEASE 5 || id:ebi-a-GCST011081	Weighted median	5	-0.00826879	0.123472	0.946606	-0.250274	0.233736	0.991765	0.778587	1.26331	0.99 (0.78-1.26)
ebi-a-GCST011081	finn-b-K11_ACUTGASTR	Acute gastritis || id:finn-b-K11_ACUTGASTR	COVID-19 (hospitalized vs population) RELEASE 5 || id:ebi-a-GCST011081	Inverse variance weighted	5	-0.0266798	0.106512	0.802212	-0.235444	0.182084	0.973673	0.79022	1.19972	0.97 (0.79-1.20)
ebi-a-GCST011081	finn-b-K11_ACUTGASTR	Acute gastritis || id:finn-b-K11_ACUTGASTR	COVID-19 (hospitalized vs population) RELEASE 5 || id:ebi-a-GCST011081	Simple mode	5	0.0274098	0.181046	0.886992	-0.327441	0.382261	1.02779	0.720766	1.46559	1.03 (0.72-1.47)
ebi-a-GCST011081	finn-b-K11_ACUTGASTR	Acute gastritis || id:finn-b-K11_ACUTGASTR	COVID-19 (hospitalized vs population) RELEASE 5 || id:ebi-a-GCST011081	Weighted mode	5	0.00651356	0.15025	0.967499	-0.287976	0.301004	1.00653	0.749779	1.35121	1.01 (0.75-1.35)

## Sheet: Acute pancreatitis
Table 1:SNP information of SARS-CoV-2 infection and Acute pancreatitis
SNP	effect_allele.exposure	other_allele.exposure	effect_allele.outcome	other_allele.outcome	beta.exposure	beta.outcome	eaf.exposure	eaf.outcome	remove	palindromic	ambiguous	id.outcome	chr	pos	se.outcome	samplesize.outcome	pval.outcome	outcome	originalname.outcome	outcome.deprecated	mr_keep.outcome	data_source.outcome	chr.exposure	pos.exposure	se.exposure	pval.exposure	samplesize.exposure	id.exposure	exposure	mr_keep.exposure	pval_origin.exposure	data_source.exposure	action	mr_keep
rs10936744	T	C	T	C	-0.062641	0.0338	0.3588	0.3629	FALSE	FALSE	FALSE	finn-b-K11_ACUTPANC	3	101433440	0.0276		0.2205	Acute pancreatitis || id:finn-b-K11_ACUTPANC	Acute pancreatitis	Acute pancreatitis || ||	TRUE	igd	3	101433440	0.0099836	3.51099e-10	1683768	ebi-a-GCST011073	COVID-19 (RELEASE 5) || id:ebi-a-GCST011073	TRUE	reported	igd	2	TRUE
rs12482060	G	C	G	C	0.061951	-0.0444	0.3375	0.3771	FALSE	TRUE	FALSE	finn-b-K11_ACUTPANC	21	34611571	0.0273		0.104	Acute pancreatitis || id:finn-b-K11_ACUTPANC	Acute pancreatitis	Acute pancreatitis || ||	TRUE	igd	21	34611571	0.010525	3.95804e-09	1683768	ebi-a-GCST011073	COVID-19 (RELEASE 5) || id:ebi-a-GCST011073	TRUE	reported	igd	2	TRUE
rs17078348	G	A	G	A	0.092084	-0.0066	0.0997	0.08781	FALSE	FALSE	FALSE	finn-b-K11_ACUTPANC	3	45847241	0.0471		0.8878	Acute pancreatitis || id:finn-b-K11_ACUTPANC	Acute pancreatitis	Acute pancreatitis || ||	TRUE	igd	3	45847241	0.016154	1.196e-08	1683768	ebi-a-GCST011073	COVID-19 (RELEASE 5) || id:ebi-a-GCST011073	TRUE	reported	igd	2	TRUE
rs2271616	T	G	T	G	0.15634	-0.0114	0.1181	0.05777	FALSE	FALSE	FALSE	finn-b-K11_ACUTPANC	3	45838013	0.0583		0.8446	Acute pancreatitis || id:finn-b-K11_ACUTPANC	Acute pancreatitis	Acute pancreatitis || ||	TRUE	igd	3	45838013	0.015084	3.60828e-25	1683768	ebi-a-GCST011073	COVID-19 (RELEASE 5) || id:ebi-a-GCST011073	TRUE	reported	igd	2	TRUE
rs4971066	G	T	G	T	-0.076762	-0.0066	0.1777	0.2126	FALSE	FALSE	FALSE	finn-b-K11_ACUTPANC	1	155105882	0.0326		0.8397	Acute pancreatitis || id:finn-b-K11_ACUTPANC	Acute pancreatitis	Acute pancreatitis || ||	TRUE	igd	1	155105882	0.0134	1.01501e-08	1683768	ebi-a-GCST011073	COVID-19 (RELEASE 5) || id:ebi-a-GCST011073	TRUE	reported	igd	2	TRUE
rs643434	A	G	A	G	0.1013	0.0728	0.371	0.4552	FALSE	FALSE	FALSE	finn-b-K11_ACUTPANC	9	136142355	0.0266		0.00610998	Acute pancreatitis || id:finn-b-K11_ACUTPANC	Acute pancreatitis	Acute pancreatitis || ||	TRUE	igd	9	136142355	0.010114	1.29211e-23	1683768	ebi-a-GCST011073	COVID-19 (RELEASE 5) || id:ebi-a-GCST011073	TRUE	reported	igd	2	TRUE
rs757405	A	T	A	T	0.068926	-0.0649	0.7092	0.7911	FALSE	TRUE	FALSE	finn-b-K11_ACUTPANC	12	113406945	0.0326		0.0463799	Acute pancreatitis || id:finn-b-K11_ACUTPANC	Acute pancreatitis	Acute pancreatitis || ||	TRUE	igd	12	113406945	0.010783	1.639e-10	1683768	ebi-a-GCST011073	COVID-19 (RELEASE 5) || id:ebi-a-GCST011073	TRUE	reported	igd	2	TRUE
Table 2:MR analysis of SARS-CoV-2 infection and Acute pancreatitis
id.exposure	id.outcome	outcome	exposure	method	nsnp	b	se	pval	lo_ci	up_ci	or	or_lci95	or_uci95	estimate
ebi-a-GCST011073	finn-b-K11_ACUTPANC	Acute pancreatitis || id:finn-b-K11_ACUTPANC	COVID-19 (RELEASE 5) || id:ebi-a-GCST011073	MR Egger	7	1.29586	0.747724	0.143621	-0.169678	2.7614	3.65414	0.843936	15.822	3.65 (0.84-15.82)
ebi-a-GCST011073	finn-b-K11_ACUTPANC	Acute pancreatitis || id:finn-b-K11_ACUTPANC	COVID-19 (RELEASE 5) || id:ebi-a-GCST011073	Weighted median	7	-0.0718972	0.235683	0.760322	-0.533836	0.390042	0.930627	0.586351	1.47704	0.93 (0.59- 1.48)
ebi-a-GCST011073	finn-b-K11_ACUTPANC	Acute pancreatitis || id:finn-b-K11_ACUTPANC	COVID-19 (RELEASE 5) || id:ebi-a-GCST011073	Inverse variance weighted	7	-0.0126164	0.238865	0.957877	-0.480791	0.455558	0.987463	0.618294	1.57705	0.99 (0.62- 1.58)
ebi-a-GCST011073	finn-b-K11_ACUTPANC	Acute pancreatitis || id:finn-b-K11_ACUTPANC	COVID-19 (RELEASE 5) || id:ebi-a-GCST011073	Simple mode	7	-0.18049	0.419009	0.681692	-1.00175	0.640768	0.834861	0.367237	1.89794	0.83 (0.37- 1.90)
ebi-a-GCST011073	finn-b-K11_ACUTPANC	Acute pancreatitis || id:finn-b-K11_ACUTPANC	COVID-19 (RELEASE 5) || id:ebi-a-GCST011073	Weighted mode	7	-0.0787706	0.54713	0.890238	-1.15114	0.993604	0.924252	0.316275	2.70095	0.92 (0.32- 2.70)
Table 3:SNP information of Severe COVID-19 and Acute pancreatitis
SNP	effect_allele.exposure	other_allele.exposure	effect_allele.outcome	other_allele.outcome	beta.exposure	beta.outcome	eaf.exposure	eaf.outcome	remove	palindromic	ambiguous	id.outcome	chr	pos	se.outcome	samplesize.outcome	pval.outcome	outcome	originalname.outcome	outcome.deprecated	mr_keep.outcome	data_source.outcome	proxy.outcome	target_snp.outcome	proxy_snp.outcome	target_a1.outcome	target_a2.outcome	proxy_a1.outcome	proxy_a2.outcome	chr.exposure	pos.exposure	se.exposure	pval.exposure	samplesize.exposure	id.exposure	exposure	mr_keep.exposure	pval_origin.exposure	data_source.exposure	action	mr_keep
rs10860891	A	C	A	C	-0.23948	-0.0378	0.8855	0.9089	FALSE	FALSE	FALSE	finn-b-K11_ACUTPANC	12	103021102	0.0459		0.4096	Acute pancreatitis || id:finn-b-K11_ACUTPANC	Acute pancreatitis	Acute pancreatitis || ||	TRUE	igd	TRUE	rs10860891	rs703566	C	A	G	A	12	103014757	0.039713	1.63599e-09	1388342	ebi-a-GCST011075	COVID-19 (very severe respiratory confirmed vs population) RELEASE 5 || id:ebi-a-GCST011075	TRUE	reported	igd	2	TRUE
rs111837807	C	T	C	T	0.29453	-0.0421	0.0996	0.154	FALSE	FALSE	FALSE	finn-b-K11_ACUTPANC	6	31121232	0.0558		0.4503	Acute pancreatitis || id:finn-b-K11_ACUTPANC	Acute pancreatitis	Acute pancreatitis || ||	TRUE	igd								6	31121232	0.04276	5.65588e-12	1388342	ebi-a-GCST011075	COVID-19 (very severe respiratory confirmed vs population) RELEASE 5 || id:ebi-a-GCST011075	TRUE	reported	igd	2	TRUE
rs13050728	C	T	C	T	-0.20011	0.0434	0.6627	0.6233	FALSE	FALSE	FALSE	finn-b-K11_ACUTPANC	21	34615210	0.0274		0.1131	Acute pancreatitis || id:finn-b-K11_ACUTPANC	Acute pancreatitis	Acute pancreatitis || ||	TRUE	igd								21	34615210	0.028559	2.43725e-12	1388342	ebi-a-GCST011075	COVID-19 (very severe respiratory confirmed vs population) RELEASE 5 || id:ebi-a-GCST011075	TRUE	reported	igd	2	TRUE
rs2109069	A	G	A	G	0.25663	-0.022	0.3287	0.3478	FALSE	FALSE	FALSE	finn-b-K11_ACUTPANC	19	4719443	0.0278		0.4291	Acute pancreatitis || id:finn-b-K11_ACUTPANC	Acute pancreatitis	Acute pancreatitis || ||	TRUE	igd								19	4719443	0.02807	6.11505e-20	1388342	ebi-a-GCST011075	COVID-19 (very severe respiratory confirmed vs population) RELEASE 5 || id:ebi-a-GCST011075	TRUE	reported	igd	2	TRUE
rs2237698	T	C	T	C	0.23662	-0.0167	0.08971	0.08588	FALSE	FALSE	FALSE	finn-b-K11_ACUTPANC	7	107607902	0.0488		0.731301	Acute pancreatitis || id:finn-b-K11_ACUTPANC	Acute pancreatitis	Acute pancreatitis || ||	TRUE	igd								7	107607902	0.039653	2.41402e-09	1388342	ebi-a-GCST011075	COVID-19 (very severe respiratory confirmed vs population) RELEASE 5 || id:ebi-a-GCST011075	TRUE	reported	igd	2	TRUE
rs2384074	T	C	T	C	0.19824	-0.044	0.6756	0.7282	FALSE	FALSE	FALSE	finn-b-K11_ACUTPANC	12	113382977	0.0298		0.1392	Acute pancreatitis || id:finn-b-K11_ACUTPANC	Acute pancreatitis	Acute pancreatitis || ||	TRUE	igd								12	113382977	0.02821	2.10378e-12	1388342	ebi-a-GCST011075	COVID-19 (very severe respiratory confirmed vs population) RELEASE 5 || id:ebi-a-GCST011075	TRUE	reported	igd	2	TRUE
rs35081325	T	A	T	A	0.62617	0.0051	0.07529	0.08053	FALSE	TRUE	FALSE	finn-b-K11_ACUTPANC	3	45889921	0.0488		0.917	Acute pancreatitis || id:finn-b-K11_ACUTPANC	Acute pancreatitis	Acute pancreatitis || ||	TRUE	igd								3	45889921	0.044502	5.7544e-45	1388342	ebi-a-GCST011075	COVID-19 (very severe respiratory confirmed vs population) RELEASE 5 || id:ebi-a-GCST011075	TRUE	reported	igd	2	TRUE
rs77534576	T	C	T	C	0.45975	-0.0341	0.03465	0.05026	FALSE	FALSE	FALSE	finn-b-K11_ACUTPANC	17	47940666	0.0606		0.573099	Acute pancreatitis || id:finn-b-K11_ACUTPANC	Acute pancreatitis	Acute pancreatitis || ||	TRUE	igd								17	47940666	0.074941	8.52491e-10	1388342	ebi-a-GCST011075	COVID-19 (very severe respiratory confirmed vs population) RELEASE 5 || id:ebi-a-GCST011075	TRUE	reported	igd	2	TRUE
Table 4:MR analysis of Severe COVID-19 and Acute pancreatitis
id.exposure	id.outcome	outcome	exposure	method	nsnp	b	se	pval	lo_ci	up_ci	or	or_lci95	or_uci95	estimate
ebi-a-GCST011075	finn-b-K11_ACUTPANC	Acute pancreatitis || id:finn-b-K11_ACUTPANC	COVID-19 (very severe respiratory confirmed vs population) RELEASE 5 || id:ebi-a-GCST011075	MR Egger	8	0.07901	0.114188	0.514853	-0.144799	0.302819	1.08222	0.865196	1.35367	1.08 (0.87-1.35)
ebi-a-GCST011075	finn-b-K11_ACUTPANC	Acute pancreatitis || id:finn-b-K11_ACUTPANC	COVID-19 (very severe respiratory confirmed vs population) RELEASE 5 || id:ebi-a-GCST011075	Weighted median	8	-0.0737445	0.0583236	0.206086	-0.188059	0.0405698	0.928909	0.828566	1.0414	0.93 (0.83-1.04)
ebi-a-GCST011075	finn-b-K11_ACUTPANC	Acute pancreatitis || id:finn-b-K11_ACUTPANC	COVID-19 (very severe respiratory confirmed vs population) RELEASE 5 || id:ebi-a-GCST011075	Inverse variance weighted	8	-0.0681731	0.0454733	0.133824	-0.157301	0.0209545	0.934099	0.854447	1.02118	0.93 (0.85-1.02)
ebi-a-GCST011075	finn-b-K11_ACUTPANC	Acute pancreatitis || id:finn-b-K11_ACUTPANC	COVID-19 (very severe respiratory confirmed vs population) RELEASE 5 || id:ebi-a-GCST011075	Simple mode	8	-0.0922572	0.0945759	0.361818	-0.277626	0.0931115	0.911871	0.75758	1.09758	0.91 (0.76-1.10)
ebi-a-GCST011075	finn-b-K11_ACUTPANC	Acute pancreatitis || id:finn-b-K11_ACUTPANC	COVID-19 (very severe respiratory confirmed vs population) RELEASE 5 || id:ebi-a-GCST011075	Weighted mode	8	-0.0434863	0.0704901	0.556817	-0.181647	0.0946744	0.957446	0.833896	1.0993	0.96 (0.83-1.10)
Table 5:SNP information of COVID-19 hospitalization and Acute pancreatitis
SNP	effect_allele.exposure	other_allele.exposure	effect_allele.outcome	other_allele.outcome	beta.exposure	beta.outcome	eaf.exposure	eaf.outcome	remove	palindromic	ambiguous	id.outcome	chr	pos	se.outcome	samplesize.outcome	pval.outcome	outcome	originalname.outcome	outcome.deprecated	mr_keep.outcome	data_source.outcome	chr.exposure	pos.exposure	se.exposure	pval.exposure	samplesize.exposure	id.exposure	exposure	mr_keep.exposure	pval_origin.exposure	data_source.exposure	action	mr_keep
rs13050728	C	T	C	T	-0.16832	0.0434	0.6528	0.6233	FALSE	FALSE	FALSE	finn-b-K11_ACUTPANC	21	34615210	0.0274		0.1131	Acute pancreatitis || id:finn-b-K11_ACUTPANC	Acute pancreatitis	Acute pancreatitis || ||	TRUE	igd	21	34615210	0.020183	7.43704e-17	1887658	ebi-a-GCST011081	COVID-19 (hospitalized vs population) RELEASE 5 || id:ebi-a-GCST011081	TRUE	reported	igd	2	TRUE
rs2109069	A	G	A	G	0.15131	-0.022	0.3227	0.3478	FALSE	FALSE	FALSE	finn-b-K11_ACUTPANC	19	4719443	0.0278		0.4291	Acute pancreatitis || id:finn-b-K11_ACUTPANC	Acute pancreatitis	Acute pancreatitis || ||	TRUE	igd	19	4719443	0.019906	2.93697e-14	1887658	ebi-a-GCST011081	COVID-19 (hospitalized vs population) RELEASE 5 || id:ebi-a-GCST011081	TRUE	reported	igd	2	TRUE
rs2660	A	G	A	G	0.11639	-0.0389	0.6902	0.7292	FALSE	FALSE	FALSE	finn-b-K11_ACUTPANC	12	113357442	0.0298		0.1911	Acute pancreatitis || id:finn-b-K11_ACUTPANC	Acute pancreatitis	Acute pancreatitis || ||	TRUE	igd	12	113357442	0.019406	2.00498e-09	1887658	ebi-a-GCST011081	COVID-19 (hospitalized vs population) RELEASE 5 || id:ebi-a-GCST011081	TRUE	reported	igd	2	TRUE
rs35081325	T	A	T	A	0.48825	0.0051	0.08122	0.08053	FALSE	TRUE	FALSE	finn-b-K11_ACUTPANC	3	45889921	0.0488		0.917	Acute pancreatitis || id:finn-b-K11_ACUTPANC	Acute pancreatitis	Acute pancreatitis || ||	TRUE	igd	3	45889921	0.031508	3.68383e-54	1887658	ebi-a-GCST011081	COVID-19 (hospitalized vs population) RELEASE 5 || id:ebi-a-GCST011081	TRUE	reported	igd	2	TRUE
rs505922	C	T	C	T	0.11182	0.0758	0.3501	0.4339	FALSE	FALSE	FALSE	finn-b-K11_ACUTPANC	9	136149229	0.0267		0.00450703	Acute pancreatitis || id:finn-b-K11_ACUTPANC	Acute pancreatitis	Acute pancreatitis || ||	TRUE	igd	9	136149229	0.019056	4.41601e-09	1887658	ebi-a-GCST011081	COVID-19 (hospitalized vs population) RELEASE 5 || id:ebi-a-GCST011081	TRUE	reported	igd	2	TRUE
Table 6:MR analysis of COVID-19 hospitalization and Acute pancreatitis
id.exposure	id.outcome	outcome	exposure	method	nsnp	b	se	pval	lo_ci	up_ci	or	or_lci95	or_uci95	estimate
ebi-a-GCST011081	finn-b-K11_ACUTPANC	Acute pancreatitis || id:finn-b-K11_ACUTPANC	COVID-19 (hospitalized vs population) RELEASE 5 || id:ebi-a-GCST011081	MR Egger	5	-0.0524465	0.288651	0.867405	-0.618203	0.51331	0.948905	0.538912	1.67081	0.95 (0.54-1.67)
ebi-a-GCST011081	finn-b-K11_ACUTPANC	Acute pancreatitis || id:finn-b-K11_ACUTPANC	COVID-19 (hospitalized vs population) RELEASE 5 || id:ebi-a-GCST011081	Weighted median	5	-0.069137	0.0812997	0.395104	-0.228484	0.0902103	0.933199	0.795739	1.0944	0.93 (0.80-1.09)
ebi-a-GCST011081	finn-b-K11_ACUTPANC	Acute pancreatitis || id:finn-b-K11_ACUTPANC	COVID-19 (hospitalized vs population) RELEASE 5 || id:ebi-a-GCST011081	Inverse variance weighted	5	-0.0309636	0.126003	0.805885	-0.277929	0.216001	0.969511	0.757351	1.2411	0.97 (0.76-1.24)
ebi-a-GCST011081	finn-b-K11_ACUTPANC	Acute pancreatitis || id:finn-b-K11_ACUTPANC	COVID-19 (hospitalized vs population) RELEASE 5 || id:ebi-a-GCST011081	Simple mode	5	-0.208826	0.124978	0.170062	-0.453783	0.0361316	0.811537	0.635221	1.03679	0.81 (0.64-1.04)
ebi-a-GCST011081	finn-b-K11_ACUTPANC	Acute pancreatitis || id:finn-b-K11_ACUTPANC	COVID-19 (hospitalized vs population) RELEASE 5 || id:ebi-a-GCST011081	Weighted mode	5	-0.0550645	0.0840407	0.548099	-0.219784	0.109655	0.946424	0.802692	1.11589	0.95 (0.80-1.12)

## Sheet: Cholangitis
Table 1:SNP information of SARS-CoV-2 infection and Cholangitis
SNP	effect_allele.exposure	other_allele.exposure	effect_allele.outcome	other_allele.outcome	beta.exposure	beta.outcome	eaf.exposure	eaf.outcome	remove	palindromic	ambiguous	id.outcome	chr	pos	se.outcome	samplesize.outcome	pval.outcome	outcome	originalname.outcome	outcome.deprecated	mr_keep.outcome	data_source.outcome	chr.exposure	pos.exposure	se.exposure	pval.exposure	samplesize.exposure	id.exposure	exposure	mr_keep.exposure	pval_origin.exposure	data_source.exposure	action	mr_keep
rs10936744	T	C	T	C	-0.062641	-0.0721	0.3588	0.3627	FALSE	FALSE	FALSE	finn-b-K11_CHOLANGI	3	101433440	0.0531		0.1744	Cholangitis (primary sclerosing, PSC) || id:finn-b-K11_CHOLANGI	Cholangitis (primary sclerosing, PSC)	Cholangitis (primary sclerosing, PSC) || ||	TRUE	igd	3	101433440	0.0099836	3.51099e-10	1683768	ebi-a-GCST011073	COVID-19 (RELEASE 5) || id:ebi-a-GCST011073	TRUE	reported	igd	2	TRUE
rs12482060	G	C	G	C	0.061951	0.0158	0.3375	0.3772	FALSE	TRUE	FALSE	finn-b-K11_CHOLANGI	21	34611571	0.0526		0.7643	Cholangitis (primary sclerosing, PSC) || id:finn-b-K11_CHOLANGI	Cholangitis (primary sclerosing, PSC)	Cholangitis (primary sclerosing, PSC) || ||	TRUE	igd	21	34611571	0.010525	3.95804e-09	1683768	ebi-a-GCST011073	COVID-19 (RELEASE 5) || id:ebi-a-GCST011073	TRUE	reported	igd	2	TRUE
rs17078348	G	A	G	A	0.092084	-0.0767	0.0997	0.0878	FALSE	FALSE	FALSE	finn-b-K11_CHOLANGI	3	45847241	0.0905		0.3972	Cholangitis (primary sclerosing, PSC) || id:finn-b-K11_CHOLANGI	Cholangitis (primary sclerosing, PSC)	Cholangitis (primary sclerosing, PSC) || ||	TRUE	igd	3	45847241	0.016154	1.196e-08	1683768	ebi-a-GCST011073	COVID-19 (RELEASE 5) || id:ebi-a-GCST011073	TRUE	reported	igd	2	TRUE
rs2271616	T	G	T	G	0.15634	0.0215	0.1181	0.0578	FALSE	FALSE	FALSE	finn-b-K11_CHOLANGI	3	45838013	0.1106		0.8462	Cholangitis (primary sclerosing, PSC) || id:finn-b-K11_CHOLANGI	Cholangitis (primary sclerosing, PSC)	Cholangitis (primary sclerosing, PSC) || ||	TRUE	igd	3	45838013	0.015084	3.60828e-25	1683768	ebi-a-GCST011073	COVID-19 (RELEASE 5) || id:ebi-a-GCST011073	TRUE	reported	igd	2	TRUE
rs4971066	G	T	G	T	-0.076762	-0.0524	0.1777	0.2125	FALSE	FALSE	FALSE	finn-b-K11_CHOLANGI	1	155105882	0.0624		0.401	Cholangitis (primary sclerosing, PSC) || id:finn-b-K11_CHOLANGI	Cholangitis (primary sclerosing, PSC)	Cholangitis (primary sclerosing, PSC) || ||	TRUE	igd	1	155105882	0.0134	1.01501e-08	1683768	ebi-a-GCST011073	COVID-19 (RELEASE 5) || id:ebi-a-GCST011073	TRUE	reported	igd	2	TRUE
rs643434	A	G	A	G	0.1013	0.0323	0.371	0.4549	FALSE	FALSE	FALSE	finn-b-K11_CHOLANGI	9	136142355	0.0511		0.527	Cholangitis (primary sclerosing, PSC) || id:finn-b-K11_CHOLANGI	Cholangitis (primary sclerosing, PSC)	Cholangitis (primary sclerosing, PSC) || ||	TRUE	igd	9	136142355	0.010114	1.29211e-23	1683768	ebi-a-GCST011073	COVID-19 (RELEASE 5) || id:ebi-a-GCST011073	TRUE	reported	igd	2	TRUE
rs757405	A	T	A	T	0.068926	0.0103	0.7092	0.7912	FALSE	TRUE	FALSE	finn-b-K11_CHOLANGI	12	113406945	0.0624		0.8691	Cholangitis (primary sclerosing, PSC) || id:finn-b-K11_CHOLANGI	Cholangitis (primary sclerosing, PSC)	Cholangitis (primary sclerosing, PSC) || ||	TRUE	igd	12	113406945	0.010783	1.639e-10	1683768	ebi-a-GCST011073	COVID-19 (RELEASE 5) || id:ebi-a-GCST011073	TRUE	reported	igd	2	TRUE
Table 2:MR analysis of SARS-CoV-2 infection and Cholangitis
id.exposure	id.outcome	outcome	exposure	method	nsnp	b	se	pval	lo_ci	up_ci	or	or_lci95	or_uci95	estimate
ebi-a-GCST011073	finn-b-K11_CHOLANGI	Cholangitis (primary sclerosing, PSC) || id:finn-b-K11_CHOLANGI	COVID-19 (RELEASE 5) || id:ebi-a-GCST011073	MR Egger	7	-0.346931	1.03881	0.751955	-2.383	1.68914	0.706854	0.0922733	5.41481	0.71 (0.09-5.41)
ebi-a-GCST011073	finn-b-K11_CHOLANGI	Cholangitis (primary sclerosing, PSC) || id:finn-b-K11_CHOLANGI	COVID-19 (RELEASE 5) || id:ebi-a-GCST011073	Weighted median	7	0.285099	0.354386	0.421115	-0.409497	0.979695	1.32989	0.663984	2.66364	1.33 (0.66-2.66)
ebi-a-GCST011073	finn-b-K11_CHOLANGI	Cholangitis (primary sclerosing, PSC) || id:finn-b-K11_CHOLANGI	COVID-19 (RELEASE 5) || id:ebi-a-GCST011073	Inverse variance weighted	7	0.307515	0.28312	0.277406	-0.2474	0.86243	1.36004	0.780828	2.36891	1.36 (0.78-2.37)
ebi-a-GCST011073	finn-b-K11_CHOLANGI	Cholangitis (primary sclerosing, PSC) || id:finn-b-K11_CHOLANGI	COVID-19 (RELEASE 5) || id:ebi-a-GCST011073	Simple mode	7	0.20777	0.507644	0.696541	-0.787212	1.20275	1.23093	0.455112	3.32927	1.23 (0.46-3.33)
ebi-a-GCST011073	finn-b-K11_CHOLANGI	Cholangitis (primary sclerosing, PSC) || id:finn-b-K11_CHOLANGI	COVID-19 (RELEASE 5) || id:ebi-a-GCST011073	Weighted mode	7	0.253941	0.443452	0.587685	-0.615225	1.12311	1.2891	0.540519	3.07439	1.29 (0.54-3.07)
Table 3:SNP information of Severe COVID-19 and Cholangitis
SNP	effect_allele.exposure	other_allele.exposure	effect_allele.outcome	other_allele.outcome	beta.exposure	beta.outcome	eaf.exposure	eaf.outcome	remove	palindromic	ambiguous	id.outcome	chr	pos	se.outcome	samplesize.outcome	pval.outcome	outcome	originalname.outcome	outcome.deprecated	mr_keep.outcome	data_source.outcome	proxy.outcome	target_snp.outcome	proxy_snp.outcome	target_a1.outcome	target_a2.outcome	proxy_a1.outcome	proxy_a2.outcome	chr.exposure	pos.exposure	se.exposure	pval.exposure	samplesize.exposure	id.exposure	exposure	mr_keep.exposure	pval_origin.exposure	data_source.exposure	action	mr_keep
rs10860891	A	C	A	C	-0.23948	0.1469	0.8855	0.9125	FALSE	FALSE	FALSE	finn-b-K11_CHOLANGI	12	103024899	0.0896		0.1009	Cholangitis (primary sclerosing, PSC) || id:finn-b-K11_CHOLANGI	Cholangitis (primary sclerosing, PSC)	Cholangitis (primary sclerosing, PSC) || ||	TRUE	igd	TRUE	rs10860891	rs833726	C	A	G	A	12	103014757	0.039713	1.63599e-09	1388342	ebi-a-GCST011075	COVID-19 (very severe respiratory confirmed vs population) RELEASE 5 || id:ebi-a-GCST011075	TRUE	reported	igd	2	TRUE
rs111837807	C	T	C	T	0.29453	0.0699	0.0996	0.154	FALSE	FALSE	FALSE	finn-b-K11_CHOLANGI	6	31121232	0.11		0.525	Cholangitis (primary sclerosing, PSC) || id:finn-b-K11_CHOLANGI	Cholangitis (primary sclerosing, PSC)	Cholangitis (primary sclerosing, PSC) || ||	TRUE	igd								6	31121232	0.04276	5.65588e-12	1388342	ebi-a-GCST011075	COVID-19 (very severe respiratory confirmed vs population) RELEASE 5 || id:ebi-a-GCST011075	TRUE	reported	igd	2	TRUE
rs13050728	C	T	C	T	-0.20011	-0.0189	0.6627	0.6231	FALSE	FALSE	FALSE	finn-b-K11_CHOLANGI	21	34615210	0.0527		0.7195	Cholangitis (primary sclerosing, PSC) || id:finn-b-K11_CHOLANGI	Cholangitis (primary sclerosing, PSC)	Cholangitis (primary sclerosing, PSC) || ||	TRUE	igd								21	34615210	0.028559	2.43725e-12	1388342	ebi-a-GCST011075	COVID-19 (very severe respiratory confirmed vs population) RELEASE 5 || id:ebi-a-GCST011075	TRUE	reported	igd	2	TRUE
rs2109069	A	G	A	G	0.25663	-0.0372	0.3287	0.3479	FALSE	FALSE	FALSE	finn-b-K11_CHOLANGI	19	4719443	0.0535		0.4868	Cholangitis (primary sclerosing, PSC) || id:finn-b-K11_CHOLANGI	Cholangitis (primary sclerosing, PSC)	Cholangitis (primary sclerosing, PSC) || ||	TRUE	igd								19	4719443	0.02807	6.11505e-20	1388342	ebi-a-GCST011075	COVID-19 (very severe respiratory confirmed vs population) RELEASE 5 || id:ebi-a-GCST011075	TRUE	reported	igd	2	TRUE
rs2237698	T	C	T	C	0.23662	-0.0533	0.08971	0.0859	FALSE	FALSE	FALSE	finn-b-K11_CHOLANGI	7	107607902	0.0928		0.5659	Cholangitis (primary sclerosing, PSC) || id:finn-b-K11_CHOLANGI	Cholangitis (primary sclerosing, PSC)	Cholangitis (primary sclerosing, PSC) || ||	TRUE	igd								7	107607902	0.039653	2.41402e-09	1388342	ebi-a-GCST011075	COVID-19 (very severe respiratory confirmed vs population) RELEASE 5 || id:ebi-a-GCST011075	TRUE	reported	igd	2	TRUE
rs2384074	T	C	T	C	0.19824	-0.0085	0.6756	0.7283	FALSE	FALSE	FALSE	finn-b-K11_CHOLANGI	12	113382977	0.0572		0.8815	Cholangitis (primary sclerosing, PSC) || id:finn-b-K11_CHOLANGI	Cholangitis (primary sclerosing, PSC)	Cholangitis (primary sclerosing, PSC) || ||	TRUE	igd								12	113382977	0.02821	2.10378e-12	1388342	ebi-a-GCST011075	COVID-19 (very severe respiratory confirmed vs population) RELEASE 5 || id:ebi-a-GCST011075	TRUE	reported	igd	2	TRUE
rs35081325	T	A	T	A	0.62617	-0.0833	0.07529	0.0805	FALSE	TRUE	FALSE	finn-b-K11_CHOLANGI	3	45889921	0.094		0.3751	Cholangitis (primary sclerosing, PSC) || id:finn-b-K11_CHOLANGI	Cholangitis (primary sclerosing, PSC)	Cholangitis (primary sclerosing, PSC) || ||	TRUE	igd								3	45889921	0.044502	5.7544e-45	1388342	ebi-a-GCST011075	COVID-19 (very severe respiratory confirmed vs population) RELEASE 5 || id:ebi-a-GCST011075	TRUE	reported	igd	2	TRUE
rs77534576	T	C	T	C	0.45975	0.1445	0.03465	0.05031	FALSE	FALSE	FALSE	finn-b-K11_CHOLANGI	17	47940666	0.117		0.2169	Cholangitis (primary sclerosing, PSC) || id:finn-b-K11_CHOLANGI	Cholangitis (primary sclerosing, PSC)	Cholangitis (primary sclerosing, PSC) || ||	TRUE	igd								17	47940666	0.074941	8.52491e-10	1388342	ebi-a-GCST011075	COVID-19 (very severe respiratory confirmed vs population) RELEASE 5 || id:ebi-a-GCST011075	TRUE	reported	igd	2	TRUE
Table 4:MR analysis of Severe COVID-19 and Cholangitis
id.exposure	id.outcome	outcome	exposure	method	nsnp	b	se	pval	lo_ci	up_ci	or	or_lci95	or_uci95	estimate
ebi-a-GCST011075	finn-b-K11_CHOLANGI	Cholangitis (primary sclerosing, PSC) || id:finn-b-K11_CHOLANGI	COVID-19 (very severe respiratory confirmed vs population) RELEASE 5 || id:ebi-a-GCST011075	MR Egger	8	-0.0299754	0.219951	0.896056	-0.461079	0.401128	0.970469	0.630603	1.49351	0.97 (0.63-1.49)
ebi-a-GCST011075	finn-b-K11_CHOLANGI	Cholangitis (primary sclerosing, PSC) || id:finn-b-K11_CHOLANGI	COVID-19 (very severe respiratory confirmed vs population) RELEASE 5 || id:ebi-a-GCST011075	Weighted median	8	-0.113199	0.116658	0.331872	-0.341848	0.11545	0.892973	0.710456	1.12238	0.89 (0.71-1.12)
ebi-a-GCST011075	finn-b-K11_CHOLANGI	Cholangitis (primary sclerosing, PSC) || id:finn-b-K11_CHOLANGI	COVID-19 (very severe respiratory confirmed vs population) RELEASE 5 || id:ebi-a-GCST011075	Inverse variance weighted	8	-0.059074	0.0876827	0.500486	-0.230932	0.112784	0.942637	0.793793	1.11939	0.94 (0.79-1.12)
ebi-a-GCST011075	finn-b-K11_CHOLANGI	Cholangitis (primary sclerosing, PSC) || id:finn-b-K11_CHOLANGI	COVID-19 (very severe respiratory confirmed vs population) RELEASE 5 || id:ebi-a-GCST011075	Simple mode	8	-0.10274	0.171117	0.567156	-0.438129	0.232649	0.902362	0.645242	1.26194	0.90 (0.65-1.26)
ebi-a-GCST011075	finn-b-K11_CHOLANGI	Cholangitis (primary sclerosing, PSC) || id:finn-b-K11_CHOLANGI	COVID-19 (very severe respiratory confirmed vs population) RELEASE 5 || id:ebi-a-GCST011075	Weighted mode	8	-0.116611	0.141814	0.438023	-0.394566	0.161343	0.889931	0.673972	1.17509	0.89 (0.67-1.18)
Table 5:SNP information of COVID-19 hospitalization and Cholangitis
SNP	effect_allele.exposure	other_allele.exposure	effect_allele.outcome	other_allele.outcome	beta.exposure	beta.outcome	eaf.exposure	eaf.outcome	remove	palindromic	ambiguous	id.outcome	chr	pos	se.outcome	samplesize.outcome	pval.outcome	outcome	originalname.outcome	outcome.deprecated	mr_keep.outcome	data_source.outcome	chr.exposure	pos.exposure	se.exposure	pval.exposure	samplesize.exposure	id.exposure	exposure	mr_keep.exposure	pval_origin.exposure	data_source.exposure	action	mr_keep
rs13050728	C	T	C	T	-0.16832	-0.0189	0.6528	0.6231	FALSE	FALSE	FALSE	finn-b-K11_CHOLANGI	21	34615210	0.0527		0.7195	Cholangitis (primary sclerosing, PSC) || id:finn-b-K11_CHOLANGI	Cholangitis (primary sclerosing, PSC)	Cholangitis (primary sclerosing, PSC) || ||	TRUE	igd	21	34615210	0.020183	7.43704e-17	1887658	ebi-a-GCST011081	COVID-19 (hospitalized vs population) RELEASE 5 || id:ebi-a-GCST011081	TRUE	reported	igd	2	TRUE
rs2109069	A	G	A	G	0.15131	-0.0372	0.3227	0.3479	FALSE	FALSE	FALSE	finn-b-K11_CHOLANGI	19	4719443	0.0535		0.4868	Cholangitis (primary sclerosing, PSC) || id:finn-b-K11_CHOLANGI	Cholangitis (primary sclerosing, PSC)	Cholangitis (primary sclerosing, PSC) || ||	TRUE	igd	19	4719443	0.019906	2.93697e-14	1887658	ebi-a-GCST011081	COVID-19 (hospitalized vs population) RELEASE 5 || id:ebi-a-GCST011081	TRUE	reported	igd	2	TRUE
rs2660	A	G	A	G	0.11639	-0.0169	0.6902	0.7293	FALSE	FALSE	FALSE	finn-b-K11_CHOLANGI	12	113357442	0.0572		0.767201	Cholangitis (primary sclerosing, PSC) || id:finn-b-K11_CHOLANGI	Cholangitis (primary sclerosing, PSC)	Cholangitis (primary sclerosing, PSC) || ||	TRUE	igd	12	113357442	0.019406	2.00498e-09	1887658	ebi-a-GCST011081	COVID-19 (hospitalized vs population) RELEASE 5 || id:ebi-a-GCST011081	TRUE	reported	igd	2	TRUE
rs35081325	T	A	T	A	0.48825	-0.0833	0.08122	0.0805	FALSE	TRUE	FALSE	finn-b-K11_CHOLANGI	3	45889921	0.094		0.3751	Cholangitis (primary sclerosing, PSC) || id:finn-b-K11_CHOLANGI	Cholangitis (primary sclerosing, PSC)	Cholangitis (primary sclerosing, PSC) || ||	TRUE	igd	3	45889921	0.031508	3.68383e-54	1887658	ebi-a-GCST011081	COVID-19 (hospitalized vs population) RELEASE 5 || id:ebi-a-GCST011081	TRUE	reported	igd	2	TRUE
rs505922	C	T	C	T	0.11182	0.0252	0.3501	0.4335	FALSE	FALSE	FALSE	finn-b-K11_CHOLANGI	9	136149229	0.0513		0.623199	Cholangitis (primary sclerosing, PSC) || id:finn-b-K11_CHOLANGI	Cholangitis (primary sclerosing, PSC)	Cholangitis (primary sclerosing, PSC) || ||	TRUE	igd	9	136149229	0.019056	4.41601e-09	1887658	ebi-a-GCST011081	COVID-19 (hospitalized vs population) RELEASE 5 || id:ebi-a-GCST011081	TRUE	reported	igd	2	TRUE
Table 6:MR analysis of COVID-19 hospitalization and Cholangitis
id.exposure	id.outcome	outcome	exposure	method	nsnp	b	se	pval	lo_ci	up_ci	or	or_lci95	or_uci95	estimate
ebi-a-GCST011081	finn-b-K11_CHOLANGI	Cholangitis (primary sclerosing, PSC) || id:finn-b-K11_CHOLANGI	COVID-19 (hospitalized vs population) RELEASE 5 || id:ebi-a-GCST011081	MR Egger	5	-0.227949	0.27028	0.460951	-0.757698	0.3018	0.796165	0.468744	1.35229	0.80 (0.47-1.35)
ebi-a-GCST011081	finn-b-K11_CHOLANGI	Cholangitis (primary sclerosing, PSC) || id:finn-b-K11_CHOLANGI	COVID-19 (hospitalized vs population) RELEASE 5 || id:ebi-a-GCST011081	Weighted median	5	-0.161519	0.159503	0.311231	-0.474145	0.151107	0.85085	0.622417	1.16312	0.85 (0.62-1.16)
ebi-a-GCST011081	finn-b-K11_CHOLANGI	Cholangitis (primary sclerosing, PSC) || id:finn-b-K11_CHOLANGI	COVID-19 (hospitalized vs population) RELEASE 5 || id:ebi-a-GCST011081	Inverse variance weighted	5	-0.0916287	0.135994	0.500456	-0.358176	0.174919	0.912444	0.69895	1.19115	0.91 (0.70-1.19)
ebi-a-GCST011081	finn-b-K11_CHOLANGI	Cholangitis (primary sclerosing, PSC) || id:finn-b-K11_CHOLANGI	COVID-19 (hospitalized vs population) RELEASE 5 || id:ebi-a-GCST011081	Simple mode	5	-0.184745	0.21553	0.439674	-0.607184	0.237695	0.831316	0.544883	1.26832	0.83 (0.54-1.27)
ebi-a-GCST011081	finn-b-K11_CHOLANGI	Cholangitis (primary sclerosing, PSC) || id:finn-b-K11_CHOLANGI	COVID-19 (hospitalized vs population) RELEASE 5 || id:ebi-a-GCST011081	Weighted mode	5	-0.180615	0.189777	0.395133	-0.552578	0.191349	0.834757	0.575464	1.21088	0.83 (0.58-1.21)

## Sheet: Cholecystitis
Table 1:SNP information of SARS-CoV-2 infection and Cholecystitis
SNP	effect_allele.exposure	other_allele.exposure	effect_allele.outcome	other_allele.outcome	beta.exposure	beta.outcome	eaf.exposure	eaf.outcome	remove	palindromic	ambiguous	id.outcome	chr	pos	se.outcome	samplesize.outcome	pval.outcome	outcome	originalname.outcome	outcome.deprecated	mr_keep.outcome	data_source.outcome	chr.exposure	pos.exposure	se.exposure	pval.exposure	samplesize.exposure	id.exposure	exposure	mr_keep.exposure	pval_origin.exposure	data_source.exposure	action	mr_keep
rs10936744	T	C	T	C	-0.062641	-0.0186	0.3588	0.3627	FALSE	FALSE	FALSE	finn-b-K11_CHOLECYST	3	101433440	0.0333		0.5757	Chlocystitis || id:finn-b-K11_CHOLECYST	Chlocystitis	Chlocystitis || ||	TRUE	igd	3	101433440	0.0099836	3.51099e-10	1683768	ebi-a-GCST011073	COVID-19 (RELEASE 5) || id:ebi-a-GCST011073	TRUE	reported	igd	2	TRUE
rs12482060	G	C	G	C	0.061951	0.0004	0.3375	0.3772	FALSE	TRUE	FALSE	finn-b-K11_CHOLECYST	21	34611571	0.033		0.9904	Chlocystitis || id:finn-b-K11_CHOLECYST	Chlocystitis	Chlocystitis || ||	TRUE	igd	21	34611571	0.010525	3.95804e-09	1683768	ebi-a-GCST011073	COVID-19 (RELEASE 5) || id:ebi-a-GCST011073	TRUE	reported	igd	2	TRUE
rs17078348	G	A	G	A	0.092084	0.0098	0.0997	0.08783	FALSE	FALSE	FALSE	finn-b-K11_CHOLECYST	3	45847241	0.0568		0.8623	Chlocystitis || id:finn-b-K11_CHOLECYST	Chlocystitis	Chlocystitis || ||	TRUE	igd	3	45847241	0.016154	1.196e-08	1683768	ebi-a-GCST011073	COVID-19 (RELEASE 5) || id:ebi-a-GCST011073	TRUE	reported	igd	2	TRUE
rs2271616	T	G	T	G	0.15634	-0.0652	0.1181	0.05776	FALSE	FALSE	FALSE	finn-b-K11_CHOLECYST	3	45838013	0.0697		0.3491	Chlocystitis || id:finn-b-K11_CHOLECYST	Chlocystitis	Chlocystitis || ||	TRUE	igd	3	45838013	0.015084	3.60828e-25	1683768	ebi-a-GCST011073	COVID-19 (RELEASE 5) || id:ebi-a-GCST011073	TRUE	reported	igd	2	TRUE
rs4971066	G	T	G	T	-0.076762	-0.0685	0.1777	0.2125	FALSE	FALSE	FALSE	finn-b-K11_CHOLECYST	1	155105882	0.0394		0.0819691	Chlocystitis || id:finn-b-K11_CHOLECYST	Chlocystitis	Chlocystitis || ||	TRUE	igd	1	155105882	0.0134	1.01501e-08	1683768	ebi-a-GCST011073	COVID-19 (RELEASE 5) || id:ebi-a-GCST011073	TRUE	reported	igd	2	TRUE
rs643434	A	G	A	G	0.1013	0.041	0.371	0.455	FALSE	FALSE	FALSE	finn-b-K11_CHOLECYST	9	136142355	0.0321		0.2008	Chlocystitis || id:finn-b-K11_CHOLECYST	Chlocystitis	Chlocystitis || ||	TRUE	igd	9	136142355	0.010114	1.29211e-23	1683768	ebi-a-GCST011073	COVID-19 (RELEASE 5) || id:ebi-a-GCST011073	TRUE	reported	igd	2	TRUE
rs757405	A	T	A	T	0.068926	-0.0434	0.7092	0.7911	FALSE	TRUE	FALSE	finn-b-K11_CHOLECYST	12	113406945	0.0392		0.269	Chlocystitis || id:finn-b-K11_CHOLECYST	Chlocystitis	Chlocystitis || ||	TRUE	igd	12	113406945	0.010783	1.639e-10	1683768	ebi-a-GCST011073	COVID-19 (RELEASE 5) || id:ebi-a-GCST011073	TRUE	reported	igd	2	TRUE
Table 2:MR analysis of SARS-CoV-2 infection and Cholecystitis
id.exposure	id.outcome	outcome	exposure	method	nsnp	b	se	pval	lo_ci	up_ci	or	or_lci95	or_uci95	estimate
ebi-a-GCST011073	finn-b-K11_CHOLECYST	Chlocystitis || id:finn-b-K11_CHOLECYST	COVID-19 (RELEASE 5) || id:ebi-a-GCST011073	MR Egger	7	-0.106471	0.728968	0.889582	-1.53525	1.32231	0.899001	0.215402	3.75207	0.90 (0.22-3.75)
ebi-a-GCST011073	finn-b-K11_CHOLECYST	Chlocystitis || id:finn-b-K11_CHOLECYST	COVID-19 (RELEASE 5) || id:ebi-a-GCST011073	Weighted median	7	0.270008	0.232587	0.245687	-0.185863	0.725879	1.30997	0.830387	2.06655	1.31 (0.83-2.07)
ebi-a-GCST011073	finn-b-K11_CHOLECYST	Chlocystitis || id:finn-b-K11_CHOLECYST	COVID-19 (RELEASE 5) || id:ebi-a-GCST011073	Inverse variance weighted	7	0.149712	0.183662	0.414987	-0.210266	0.509689	1.1615	0.810369	1.66477	1.16 (0.81-1.66)
ebi-a-GCST011073	finn-b-K11_CHOLECYST	Chlocystitis || id:finn-b-K11_CHOLECYST	COVID-19 (RELEASE 5) || id:ebi-a-GCST011073	Simple mode	7	0.189737	0.384844	0.639519	-0.564557	0.944031	1.20893	0.568612	2.57032	1.21 (0.57-2.57)
ebi-a-GCST011073	finn-b-K11_CHOLECYST	Chlocystitis || id:finn-b-K11_CHOLECYST	COVID-19 (RELEASE 5) || id:ebi-a-GCST011073	Weighted mode	7	0.306502	0.29558	0.33973	-0.272835	0.885839	1.35866	0.761219	2.42502	1.36 (0.76-2.43)
Table 3:SNP information of Severe COVID-19 and Cholecystitis
SNP	effect_allele.exposure	other_allele.exposure	effect_allele.outcome	other_allele.outcome	beta.exposure	beta.outcome	eaf.exposure	eaf.outcome	remove	palindromic	ambiguous	id.outcome	chr	pos	se.outcome	samplesize.outcome	pval.outcome	outcome	originalname.outcome	outcome.deprecated	mr_keep.outcome	data_source.outcome	proxy.outcome	target_snp.outcome	proxy_snp.outcome	target_a1.outcome	target_a2.outcome	proxy_a1.outcome	proxy_a2.outcome	chr.exposure	pos.exposure	se.exposure	pval.exposure	samplesize.exposure	id.exposure	exposure	mr_keep.exposure	pval_origin.exposure	data_source.exposure	action	mr_keep
rs10860891	A	C	A	C	-0.23948	0.0149	0.8855	0.9089	FALSE	FALSE	FALSE	finn-b-K11_CHOLECYST	12	103021102	0.0556		0.788	Chlocystitis || id:finn-b-K11_CHOLECYST	Chlocystitis	Chlocystitis || ||	TRUE	igd	TRUE	rs10860891	rs703566	C	A	G	A	12	103014757	0.039713	1.63599e-09	1388342	ebi-a-GCST011075	COVID-19 (very severe respiratory confirmed vs population) RELEASE 5 || id:ebi-a-GCST011075	TRUE	reported	igd	2	TRUE
rs111837807	C	T	C	T	0.29453	-0.0652	0.0996	0.1539	FALSE	FALSE	FALSE	finn-b-K11_CHOLECYST	6	31121232	0.0678		0.3363	Chlocystitis || id:finn-b-K11_CHOLECYST	Chlocystitis	Chlocystitis || ||	TRUE	igd								6	31121232	0.04276	5.65588e-12	1388342	ebi-a-GCST011075	COVID-19 (very severe respiratory confirmed vs population) RELEASE 5 || id:ebi-a-GCST011075	TRUE	reported	igd	2	TRUE
rs13050728	C	T	C	T	-0.20011	0.0011	0.6627	0.6232	FALSE	FALSE	FALSE	finn-b-K11_CHOLECYST	21	34615210	0.033		0.9738	Chlocystitis || id:finn-b-K11_CHOLECYST	Chlocystitis	Chlocystitis || ||	TRUE	igd								21	34615210	0.028559	2.43725e-12	1388342	ebi-a-GCST011075	COVID-19 (very severe respiratory confirmed vs population) RELEASE 5 || id:ebi-a-GCST011075	TRUE	reported	igd	2	TRUE
rs2109069	A	G	A	G	0.25663	-0.0703	0.3287	0.3478	FALSE	FALSE	FALSE	finn-b-K11_CHOLECYST	19	4719443	0.0336		0.0365704	Chlocystitis || id:finn-b-K11_CHOLECYST	Chlocystitis	Chlocystitis || ||	TRUE	igd								19	4719443	0.02807	6.11505e-20	1388342	ebi-a-GCST011075	COVID-19 (very severe respiratory confirmed vs population) RELEASE 5 || id:ebi-a-GCST011075	TRUE	reported	igd	2	TRUE
rs2237698	T	C	T	C	0.23662	-0.0436	0.08971	0.08588	FALSE	FALSE	FALSE	finn-b-K11_CHOLECYST	7	107607902	0.0587		0.4574	Chlocystitis || id:finn-b-K11_CHOLECYST	Chlocystitis	Chlocystitis || ||	TRUE	igd								7	107607902	0.039653	2.41402e-09	1388342	ebi-a-GCST011075	COVID-19 (very severe respiratory confirmed vs population) RELEASE 5 || id:ebi-a-GCST011075	TRUE	reported	igd	2	TRUE
rs2384074	T	C	T	C	0.19824	-0.0231	0.6756	0.7283	FALSE	FALSE	FALSE	finn-b-K11_CHOLECYST	12	113382977	0.0359		0.5197	Chlocystitis || id:finn-b-K11_CHOLECYST	Chlocystitis	Chlocystitis || ||	TRUE	igd								12	113382977	0.02821	2.10378e-12	1388342	ebi-a-GCST011075	COVID-19 (very severe respiratory confirmed vs population) RELEASE 5 || id:ebi-a-GCST011075	TRUE	reported	igd	2	TRUE
rs35081325	T	A	T	A	0.62617	0.011	0.07529	0.08053	FALSE	TRUE	FALSE	finn-b-K11_CHOLECYST	3	45889921	0.0589		0.8524	Chlocystitis || id:finn-b-K11_CHOLECYST	Chlocystitis	Chlocystitis || ||	TRUE	igd								3	45889921	0.044502	5.7544e-45	1388342	ebi-a-GCST011075	COVID-19 (very severe respiratory confirmed vs population) RELEASE 5 || id:ebi-a-GCST011075	TRUE	reported	igd	2	TRUE
rs77534576	T	C	T	C	0.45975	0.0117	0.03465	0.05029	FALSE	FALSE	FALSE	finn-b-K11_CHOLECYST	17	47940666	0.0736		0.8732	Chlocystitis || id:finn-b-K11_CHOLECYST	Chlocystitis	Chlocystitis || ||	TRUE	igd								17	47940666	0.074941	8.52491e-10	1388342	ebi-a-GCST011075	COVID-19 (very severe respiratory confirmed vs population) RELEASE 5 || id:ebi-a-GCST011075	TRUE	reported	igd	2	TRUE
Table 4:MR analysis of Severe COVID-19 and Cholecystitis
id.exposure	id.outcome	outcome	exposure	method	nsnp	b	se	pval	lo_ci	up_ci	or	or_lci95	or_uci95	estimate
ebi-a-GCST011075	finn-b-K11_CHOLECYST	Chlocystitis || id:finn-b-K11_CHOLECYST	COVID-19 (very severe respiratory confirmed vs population) RELEASE 5 || id:ebi-a-GCST011075	MR Egger	8	0.0707772	0.137894	0.626106	-0.199495	0.341049	1.07334	0.819144	1.40642	1.07 (0.82-1.41)
ebi-a-GCST011075	finn-b-K11_CHOLECYST	Chlocystitis || id:finn-b-K11_CHOLECYST	COVID-19 (very severe respiratory confirmed vs population) RELEASE 5 || id:ebi-a-GCST011075	Weighted median	8	-0.0034496	0.0711781	0.961346	-0.142959	0.13606	0.996556	0.86679	1.14575	1.00 (0.87-1.15)
ebi-a-GCST011075	finn-b-K11_CHOLECYST	Chlocystitis || id:finn-b-K11_CHOLECYST	COVID-19 (very severe respiratory confirmed vs population) RELEASE 5 || id:ebi-a-GCST011075	Inverse variance weighted	8	-0.0757081	0.0549391	0.168192	-0.183389	0.0319726	0.927087	0.832444	1.03249	0.93 (0.83-1.03)
ebi-a-GCST011075	finn-b-K11_CHOLECYST	Chlocystitis || id:finn-b-K11_CHOLECYST	COVID-19 (very severe respiratory confirmed vs population) RELEASE 5 || id:ebi-a-GCST011075	Simple mode	8	-0.0195914	0.117575	0.872374	-0.250039	0.210856	0.980599	0.77877	1.23473	0.98 (0.78-1.23)
ebi-a-GCST011075	finn-b-K11_CHOLECYST	Chlocystitis || id:finn-b-K11_CHOLECYST	COVID-19 (very severe respiratory confirmed vs population) RELEASE 5 || id:ebi-a-GCST011075	Weighted mode	8	0.00674489	0.087562	0.940755	-0.164877	0.178366	1.00677	0.847998	1.19526	1.01 (0.85-1.20)
Table 5:SNP information of COVID-19 hospitalization and Cholecystitis
SNP	effect_allele.exposure	other_allele.exposure	effect_allele.outcome	other_allele.outcome	beta.exposure	beta.outcome	eaf.exposure	eaf.outcome	remove	palindromic	ambiguous	id.outcome	chr	pos	se.outcome	samplesize.outcome	pval.outcome	outcome	originalname.outcome	outcome.deprecated	mr_keep.outcome	data_source.outcome	chr.exposure	pos.exposure	se.exposure	pval.exposure	samplesize.exposure	id.exposure	exposure	mr_keep.exposure	pval_origin.exposure	data_source.exposure	action	mr_keep
rs13050728	C	T	C	T	-0.16832	0.0011	0.6528	0.6232	FALSE	FALSE	FALSE	finn-b-K11_CHOLECYST	21	34615210	0.033		0.9738	Chlocystitis || id:finn-b-K11_CHOLECYST	Chlocystitis	Chlocystitis || ||	TRUE	igd	21	34615210	0.020183	7.43704e-17	1887658	ebi-a-GCST011081	COVID-19 (hospitalized vs population) RELEASE 5 || id:ebi-a-GCST011081	TRUE	reported	igd	2	TRUE
rs2109069	A	G	A	G	0.15131	-0.0703	0.3227	0.3478	FALSE	FALSE	FALSE	finn-b-K11_CHOLECYST	19	4719443	0.0336		0.0365704	Chlocystitis || id:finn-b-K11_CHOLECYST	Chlocystitis	Chlocystitis || ||	TRUE	igd	19	4719443	0.019906	2.93697e-14	1887658	ebi-a-GCST011081	COVID-19 (hospitalized vs population) RELEASE 5 || id:ebi-a-GCST011081	TRUE	reported	igd	2	TRUE
rs2660	A	G	A	G	0.11639	-0.0281	0.6902	0.7292	FALSE	FALSE	FALSE	finn-b-K11_CHOLECYST	12	113357442	0.036		0.4342	Chlocystitis || id:finn-b-K11_CHOLECYST	Chlocystitis	Chlocystitis || ||	TRUE	igd	12	113357442	0.019406	2.00498e-09	1887658	ebi-a-GCST011081	COVID-19 (hospitalized vs population) RELEASE 5 || id:ebi-a-GCST011081	TRUE	reported	igd	2	TRUE
rs35081325	T	A	T	A	0.48825	0.011	0.08122	0.08053	FALSE	TRUE	FALSE	finn-b-K11_CHOLECYST	3	45889921	0.0589		0.8524	Chlocystitis || id:finn-b-K11_CHOLECYST	Chlocystitis	Chlocystitis || ||	TRUE	igd	3	45889921	0.031508	3.68383e-54	1887658	ebi-a-GCST011081	COVID-19 (hospitalized vs population) RELEASE 5 || id:ebi-a-GCST011081	TRUE	reported	igd	2	TRUE
rs505922	C	T	C	T	0.11182	0.0402	0.3501	0.4336	FALSE	FALSE	FALSE	finn-b-K11_CHOLECYST	9	136149229	0.0322		0.2114	Chlocystitis || id:finn-b-K11_CHOLECYST	Chlocystitis	Chlocystitis || ||	TRUE	igd	9	136149229	0.019056	4.41601e-09	1887658	ebi-a-GCST011081	COVID-19 (hospitalized vs population) RELEASE 5 || id:ebi-a-GCST011081	TRUE	reported	igd	2	TRUE
Table 6:MR analysis of COVID-19 hospitalization and Cholecystitis
id.exposure	id.outcome	outcome	exposure	method	nsnp	b	se	pval	lo_ci	up_ci	or	or_lci95	or_uci95	estimate
ebi-a-GCST011081	finn-b-K11_CHOLECYST	Chlocystitis || id:finn-b-K11_CHOLECYST	COVID-19 (hospitalized vs population) RELEASE 5 || id:ebi-a-GCST011081	MR Egger	5	0.0233449	0.241165	0.928989	-0.449338	0.496028	1.02362	0.638051	1.64218	1.02 (0.64-1.64)
ebi-a-GCST011081	finn-b-K11_CHOLECYST	Chlocystitis || id:finn-b-K11_CHOLECYST	COVID-19 (hospitalized vs population) RELEASE 5 || id:ebi-a-GCST011081	Weighted median	5	0.00914849	0.103799	0.929768	-0.194298	0.212594	1.00919	0.823413	1.23688	1.01 (0.82-1.24)
ebi-a-GCST011081	finn-b-K11_CHOLECYST	Chlocystitis || id:finn-b-K11_CHOLECYST	COVID-19 (hospitalized vs population) RELEASE 5 || id:ebi-a-GCST011081	Inverse variance weighted	5	-0.0453165	0.107009	0.671942	-0.255053	0.16442	0.955695	0.774875	1.17871	0.96 (0.77-1.18)
ebi-a-GCST011081	finn-b-K11_CHOLECYST	Chlocystitis || id:finn-b-K11_CHOLECYST	COVID-19 (hospitalized vs population) RELEASE 5 || id:ebi-a-GCST011081	Simple mode	5	-0.0585213	0.154093	0.723412	-0.360543	0.2435	0.943158	0.697298	1.27571	0.94 (0.70-1.28)
ebi-a-GCST011081	finn-b-K11_CHOLECYST	Chlocystitis || id:finn-b-K11_CHOLECYST	COVID-19 (hospitalized vs population) RELEASE 5 || id:ebi-a-GCST011081	Weighted mode	5	0.00515783	0.114195	0.966139	-0.218665	0.22898	1.00517	0.803591	1.25732	1.01 (0.80-1.26)

## Sheet: Cholelithiasis
Table 1:SNP information of SARS-CoV-2 infection and Cholelithiasis
SNP	effect_allele.exposure	other_allele.exposure	effect_allele.outcome	other_allele.outcome	beta.exposure	beta.outcome	eaf.exposure	eaf.outcome	remove	palindromic	ambiguous	id.outcome	chr	pos	se.outcome	samplesize.outcome	pval.outcome	outcome	originalname.outcome	outcome.deprecated	mr_keep.outcome	data_source.outcome	chr.exposure	pos.exposure	se.exposure	pval.exposure	samplesize.exposure	id.exposure	exposure	mr_keep.exposure	pval_origin.exposure	data_source.exposure	action	mr_keep
rs10936744	T	C	T	C	-0.062641	0.0132	0.3588	0.3631	FALSE	FALSE	FALSE	finn-b-K11_CHOLELITH	3	101433440	0.0125		0.2887	Cholelithiasis || id:finn-b-K11_CHOLELITH	Cholelithiasis	Cholelithiasis || ||	TRUE	igd	3	101433440	0.0099836	3.51099e-10	1683768	ebi-a-GCST011073	COVID-19 (RELEASE 5) || id:ebi-a-GCST011073	TRUE	reported	igd	2	TRUE
rs12482060	G	C	G	C	0.061951	-0.0079	0.3375	0.3769	FALSE	TRUE	FALSE	finn-b-K11_CHOLELITH	21	34611571	0.0124		0.5235	Cholelithiasis || id:finn-b-K11_CHOLELITH	Cholelithiasis	Cholelithiasis || ||	TRUE	igd	21	34611571	0.010525	3.95804e-09	1683768	ebi-a-GCST011073	COVID-19 (RELEASE 5) || id:ebi-a-GCST011073	TRUE	reported	igd	2	TRUE
rs17078348	G	A	G	A	0.092084	0.0143	0.0997	0.08789	FALSE	FALSE	FALSE	finn-b-K11_CHOLELITH	3	45847241	0.0213		0.5019	Cholelithiasis || id:finn-b-K11_CHOLELITH	Cholelithiasis	Cholelithiasis || ||	TRUE	igd	3	45847241	0.016154	1.196e-08	1683768	ebi-a-GCST011073	COVID-19 (RELEASE 5) || id:ebi-a-GCST011073	TRUE	reported	igd	2	TRUE
rs2271616	T	G	T	G	0.15634	0.0029	0.1181	0.05793	FALSE	FALSE	FALSE	finn-b-K11_CHOLELITH	3	45838013	0.026		0.9125	Cholelithiasis || id:finn-b-K11_CHOLELITH	Cholelithiasis	Cholelithiasis || ||	TRUE	igd	3	45838013	0.015084	3.60828e-25	1683768	ebi-a-GCST011073	COVID-19 (RELEASE 5) || id:ebi-a-GCST011073	TRUE	reported	igd	2	TRUE
rs4971066	G	T	G	T	-0.076762	-0.0478	0.1777	0.212	FALSE	FALSE	FALSE	finn-b-K11_CHOLELITH	1	155105882	0.0147		0.00118299	Cholelithiasis || id:finn-b-K11_CHOLELITH	Cholelithiasis	Cholelithiasis || ||	TRUE	igd	1	155105882	0.0134	1.01501e-08	1683768	ebi-a-GCST011073	COVID-19 (RELEASE 5) || id:ebi-a-GCST011073	TRUE	reported	igd	2	TRUE
rs643434	A	G	A	G	0.1013	0.0665	0.371	0.4564	FALSE	FALSE	FALSE	finn-b-K11_CHOLELITH	9	136142355	0.012		3.05302e-08	Cholelithiasis || id:finn-b-K11_CHOLELITH	Cholelithiasis	Cholelithiasis || ||	TRUE	igd	9	136142355	0.010114	1.29211e-23	1683768	ebi-a-GCST011073	COVID-19 (RELEASE 5) || id:ebi-a-GCST011073	TRUE	reported	igd	2	TRUE
rs757405	A	T	A	T	0.068926	0.0017	0.7092	0.7912	FALSE	TRUE	FALSE	finn-b-K11_CHOLELITH	12	113406945	0.0147		0.9069	Cholelithiasis || id:finn-b-K11_CHOLELITH	Cholelithiasis	Cholelithiasis || ||	TRUE	igd	12	113406945	0.010783	1.639e-10	1683768	ebi-a-GCST011073	COVID-19 (RELEASE 5) || id:ebi-a-GCST011073	TRUE	reported	igd	2	TRUE
Table 2:MR analysis of SARS-CoV-2 infection and Cholelithiasis
id.exposure	id.outcome	outcome	exposure	method	nsnp	b	se	pval	lo_ci	up_ci	or	or_lci95	or_uci95	estimate
ebi-a-GCST011073	finn-b-K11_CHOLELITH	Cholelithiasis || id:finn-b-K11_CHOLELITH	COVID-19 (RELEASE 5) || id:ebi-a-GCST011073	MR Egger	7	0.732051	0.53138	0.226783	-0.309454	1.77356	2.07934	0.733848	5.89177	2.08 (0.73-5.89)
ebi-a-GCST011073	finn-b-K11_CHOLELITH	Cholelithiasis || id:finn-b-K11_CHOLELITH	COVID-19 (RELEASE 5) || id:ebi-a-GCST011073	Weighted median	7	0.0517239	0.118969	0.663731	-0.181455	0.284903	1.05308	0.834056	1.32963	1.05 (0.83-1.33)
ebi-a-GCST011073	finn-b-K11_CHOLELITH	Cholelithiasis || id:finn-b-K11_CHOLELITH	COVID-19 (RELEASE 5) || id:ebi-a-GCST011073	Inverse variance weighted	7	0.263496	0.142921	0.0652347	-0.0166294	0.543622	1.30147	0.983508	1.72223	1.30 (0.98-1.72)
ebi-a-GCST011073	finn-b-K11_CHOLELITH	Cholelithiasis || id:finn-b-K11_CHOLELITH	COVID-19 (RELEASE 5) || id:ebi-a-GCST011073	Simple mode	7	-0.0172997	0.133931	0.901445	-0.279804	0.245205	0.982849	0.755932	1.27788	0.98 (0.76-1.28)
ebi-a-GCST011073	finn-b-K11_CHOLELITH	Cholelithiasis || id:finn-b-K11_CHOLELITH	COVID-19 (RELEASE 5) || id:ebi-a-GCST011073	Weighted mode	7	-0.0206124	0.179752	0.912447	-0.372926	0.331702	0.979599	0.688716	1.39334	0.98 (0.69-1.39)
Table 3:SNP information of Severe COVID-19 and Cholelithiasis
SNP	effect_allele.exposure	other_allele.exposure	effect_allele.outcome	other_allele.outcome	beta.exposure	beta.outcome	eaf.exposure	eaf.outcome	remove	palindromic	ambiguous	id.outcome	chr	pos	se.outcome	samplesize.outcome	pval.outcome	outcome	originalname.outcome	outcome.deprecated	mr_keep.outcome	data_source.outcome	proxy.outcome	target_snp.outcome	proxy_snp.outcome	target_a1.outcome	target_a2.outcome	proxy_a1.outcome	proxy_a2.outcome	chr.exposure	pos.exposure	se.exposure	pval.exposure	samplesize.exposure	id.exposure	exposure	mr_keep.exposure	pval_origin.exposure	data_source.exposure	action	mr_keep
rs10860891	A	C	A	C	-0.23948	-0.0015	0.8855	0.9089	FALSE	FALSE	FALSE	finn-b-K11_CHOLELITH	12	103021102	0.0208		0.944	Cholelithiasis || id:finn-b-K11_CHOLELITH	Cholelithiasis	Cholelithiasis || ||	TRUE	igd	TRUE	rs10860891	rs703566	C	A	G	A	12	103014757	0.039713	1.63599e-09	1388342	ebi-a-GCST011075	COVID-19 (very severe respiratory confirmed vs population) RELEASE 5 || id:ebi-a-GCST011075	TRUE	reported	igd	2	TRUE
rs111837807	C	T	C	T	0.29453	0.0178	0.0996	0.1537	FALSE	FALSE	FALSE	finn-b-K11_CHOLELITH	6	31121232	0.0253		0.4821	Cholelithiasis || id:finn-b-K11_CHOLELITH	Cholelithiasis	Cholelithiasis || ||	TRUE	igd								6	31121232	0.04276	5.65588e-12	1388342	ebi-a-GCST011075	COVID-19 (very severe respiratory confirmed vs population) RELEASE 5 || id:ebi-a-GCST011075	TRUE	reported	igd	2	TRUE
rs13050728	C	T	C	T	-0.20011	0.0067	0.6627	0.6235	FALSE	FALSE	FALSE	finn-b-K11_CHOLELITH	21	34615210	0.0124		0.590599	Cholelithiasis || id:finn-b-K11_CHOLELITH	Cholelithiasis	Cholelithiasis || ||	TRUE	igd								21	34615210	0.028559	2.43725e-12	1388342	ebi-a-GCST011075	COVID-19 (very severe respiratory confirmed vs population) RELEASE 5 || id:ebi-a-GCST011075	TRUE	reported	igd	2	TRUE
rs2109069	A	G	A	G	0.25663	0.004	0.3287	0.348	FALSE	FALSE	FALSE	finn-b-K11_CHOLELITH	19	4719443	0.0126		0.7523	Cholelithiasis || id:finn-b-K11_CHOLELITH	Cholelithiasis	Cholelithiasis || ||	TRUE	igd								19	4719443	0.02807	6.11505e-20	1388342	ebi-a-GCST011075	COVID-19 (very severe respiratory confirmed vs population) RELEASE 5 || id:ebi-a-GCST011075	TRUE	reported	igd	2	TRUE
rs2237698	T	C	T	C	0.23662	0.0137	0.08971	0.08608	FALSE	FALSE	FALSE	finn-b-K11_CHOLELITH	7	107607902	0.022		0.5327	Cholelithiasis || id:finn-b-K11_CHOLELITH	Cholelithiasis	Cholelithiasis || ||	TRUE	igd								7	107607902	0.039653	2.41402e-09	1388342	ebi-a-GCST011075	COVID-19 (very severe respiratory confirmed vs population) RELEASE 5 || id:ebi-a-GCST011075	TRUE	reported	igd	2	TRUE
rs2384074	T	C	T	C	0.19824	0.0124	0.6756	0.7286	FALSE	FALSE	FALSE	finn-b-K11_CHOLELITH	12	113382977	0.0135		0.357	Cholelithiasis || id:finn-b-K11_CHOLELITH	Cholelithiasis	Cholelithiasis || ||	TRUE	igd								12	113382977	0.02821	2.10378e-12	1388342	ebi-a-GCST011075	COVID-19 (very severe respiratory confirmed vs population) RELEASE 5 || id:ebi-a-GCST011075	TRUE	reported	igd	2	TRUE
rs35081325	T	A	T	A	0.62617	0.0099	0.07529	0.08054	FALSE	TRUE	FALSE	finn-b-K11_CHOLELITH	3	45889921	0.0221		0.6536	Cholelithiasis || id:finn-b-K11_CHOLELITH	Cholelithiasis	Cholelithiasis || ||	TRUE	igd								3	45889921	0.044502	5.7544e-45	1388342	ebi-a-GCST011075	COVID-19 (very severe respiratory confirmed vs population) RELEASE 5 || id:ebi-a-GCST011075	TRUE	reported	igd	2	TRUE
rs77534576	T	C	T	C	0.45975	0.0072	0.03465	0.0503	FALSE	FALSE	FALSE	finn-b-K11_CHOLELITH	17	47940666	0.0275		0.7941	Cholelithiasis || id:finn-b-K11_CHOLELITH	Cholelithiasis	Cholelithiasis || ||	TRUE	igd								17	47940666	0.074941	8.52491e-10	1388342	ebi-a-GCST011075	COVID-19 (very severe respiratory confirmed vs population) RELEASE 5 || id:ebi-a-GCST011075	TRUE	reported	igd	2	TRUE
Table 4:MR analysis of Severe COVID-19 and Cholelithiasis
id.exposure	id.outcome	outcome	exposure	method	nsnp	b	se	pval	lo_ci	up_ci	or	or_lci95	or_uci95	estimate
ebi-a-GCST011075	finn-b-K11_CHOLELITH	Cholelithiasis || id:finn-b-K11_CHOLELITH	COVID-19 (very severe respiratory confirmed vs population) RELEASE 5 || id:ebi-a-GCST011075	MR Egger	8	0.0180675	0.0517236	0.738791	-0.0833109	0.119446	1.01823	0.920065	1.12687	1.02 (0.92-1.13)
ebi-a-GCST011075	finn-b-K11_CHOLELITH	Cholelithiasis || id:finn-b-K11_CHOLELITH	COVID-19 (very severe respiratory confirmed vs population) RELEASE 5 || id:ebi-a-GCST011075	Weighted median	8	0.015724	0.0264298	0.551889	-0.0360785	0.0675264	1.01585	0.964565	1.06986	1.02 (0.96-1.07)
ebi-a-GCST011075	finn-b-K11_CHOLELITH	Cholelithiasis || id:finn-b-K11_CHOLELITH	COVID-19 (very severe respiratory confirmed vs population) RELEASE 5 || id:ebi-a-GCST011075	Inverse variance weighted	8	0.0186776	0.020598	0.36453	-0.0216945	0.0590497	1.01885	0.978539	1.06083	1.02 (0.98-1.06)
ebi-a-GCST011075	finn-b-K11_CHOLELITH	Cholelithiasis || id:finn-b-K11_CHOLELITH	COVID-19 (very severe respiratory confirmed vs population) RELEASE 5 || id:ebi-a-GCST011075	Simple mode	8	0.0155853	0.034928	0.66892	-0.0528736	0.0840442	1.01571	0.9485	1.08768	1.02 (0.95-1.09)
ebi-a-GCST011075	finn-b-K11_CHOLELITH	Cholelithiasis || id:finn-b-K11_CHOLELITH	COVID-19 (very severe respiratory confirmed vs population) RELEASE 5 || id:ebi-a-GCST011075	Weighted mode	8	0.0155853	0.0311093	0.631747	-0.0453888	0.0765595	1.01571	0.955626	1.07957	1.02 (0.96-1.08)
Table 5:SNP information of COVID-19 hospitalization and Cholelithiasis
SNP	effect_allele.exposure	other_allele.exposure	effect_allele.outcome	other_allele.outcome	beta.exposure	beta.outcome	eaf.exposure	eaf.outcome	remove	palindromic	ambiguous	id.outcome	chr	pos	se.outcome	samplesize.outcome	pval.outcome	outcome	originalname.outcome	outcome.deprecated	mr_keep.outcome	data_source.outcome	chr.exposure	pos.exposure	se.exposure	pval.exposure	samplesize.exposure	id.exposure	exposure	mr_keep.exposure	pval_origin.exposure	data_source.exposure	action	mr_keep
rs13050728	C	T	C	T	-0.16832	0.0067	0.6528	0.6235	FALSE	FALSE	FALSE	finn-b-K11_CHOLELITH	21	34615210	0.0124		0.590599	Cholelithiasis || id:finn-b-K11_CHOLELITH	Cholelithiasis	Cholelithiasis || ||	TRUE	igd	21	34615210	0.020183	7.43704e-17	1887658	ebi-a-GCST011081	COVID-19 (hospitalized vs population) RELEASE 5 || id:ebi-a-GCST011081	TRUE	reported	igd	2	TRUE
rs2109069	A	G	A	G	0.15131	0.004	0.3227	0.348	FALSE	FALSE	FALSE	finn-b-K11_CHOLELITH	19	4719443	0.0126		0.7523	Cholelithiasis || id:finn-b-K11_CHOLELITH	Cholelithiasis	Cholelithiasis || ||	TRUE	igd	19	4719443	0.019906	2.93697e-14	1887658	ebi-a-GCST011081	COVID-19 (hospitalized vs population) RELEASE 5 || id:ebi-a-GCST011081	TRUE	reported	igd	2	TRUE
rs2660	A	G	A	G	0.11639	0.0111	0.6902	0.7295	FALSE	FALSE	FALSE	finn-b-K11_CHOLELITH	12	113357442	0.0135		0.412	Cholelithiasis || id:finn-b-K11_CHOLELITH	Cholelithiasis	Cholelithiasis || ||	TRUE	igd	12	113357442	0.019406	2.00498e-09	1887658	ebi-a-GCST011081	COVID-19 (hospitalized vs population) RELEASE 5 || id:ebi-a-GCST011081	TRUE	reported	igd	2	TRUE
rs35081325	T	A	T	A	0.48825	0.0099	0.08122	0.08054	FALSE	TRUE	FALSE	finn-b-K11_CHOLELITH	3	45889921	0.0221		0.6536	Cholelithiasis || id:finn-b-K11_CHOLELITH	Cholelithiasis	Cholelithiasis || ||	TRUE	igd	3	45889921	0.031508	3.68383e-54	1887658	ebi-a-GCST011081	COVID-19 (hospitalized vs population) RELEASE 5 || id:ebi-a-GCST011081	TRUE	reported	igd	2	TRUE
rs505922	C	T	C	T	0.11182	0.0661	0.3501	0.435	FALSE	FALSE	FALSE	finn-b-K11_CHOLELITH	9	136149229	0.0121		4.40099e-08	Cholelithiasis || id:finn-b-K11_CHOLELITH	Cholelithiasis	Cholelithiasis || ||	TRUE	igd	9	136149229	0.019056	4.41601e-09	1887658	ebi-a-GCST011081	COVID-19 (hospitalized vs population) RELEASE 5 || id:ebi-a-GCST011081	TRUE	reported	igd	2	TRUE
Table 6:MR analysis of COVID-19 hospitalization and Cholelithiasis
id.exposure	id.outcome	outcome	exposure	method	nsnp	b	se	pval	lo_ci	up_ci	or	or_lci95	or_uci95	estimate
ebi-a-GCST011081	finn-b-K11_CHOLELITH	Cholelithiasis || id:finn-b-K11_CHOLELITH	COVID-19 (hospitalized vs population) RELEASE 5 || id:ebi-a-GCST011081	MR Egger	5	-0.0819908	0.162963	0.649492	-0.401398	0.237417	0.92128	0.669383	1.26797	0.92 (0.67-1.27)
ebi-a-GCST011081	finn-b-K11_CHOLELITH	Cholelithiasis || id:finn-b-K11_CHOLELITH	COVID-19 (hospitalized vs population) RELEASE 5 || id:ebi-a-GCST011081	Weighted median	5	0.0210486	0.0379677	0.579317	-0.053368	0.0954652	1.02127	0.948031	1.10017	1.02 (0.95-1.10)
ebi-a-GCST011081	finn-b-K11_CHOLELITH	Cholelithiasis || id:finn-b-K11_CHOLELITH	COVID-19 (hospitalized vs population) RELEASE 5 || id:ebi-a-GCST011081	Inverse variance weighted	5	0.0654999	0.0830317	0.430197	-0.0972422	0.228242	1.06769	0.907336	1.25639	1.07 (0.91-1.26)
ebi-a-GCST011081	finn-b-K11_CHOLELITH	Cholelithiasis || id:finn-b-K11_CHOLELITH	COVID-19 (hospitalized vs population) RELEASE 5 || id:ebi-a-GCST011081	Simple mode	5	0.0223324	0.0479966	0.665926	-0.071741	0.116406	1.02258	0.930772	1.12345	1.02 (0.93-1.12)
ebi-a-GCST011081	finn-b-K11_CHOLELITH	Cholelithiasis || id:finn-b-K11_CHOLELITH	COVID-19 (hospitalized vs population) RELEASE 5 || id:ebi-a-GCST011081	Weighted mode	5	0.0143848	0.0399795	0.737186	-0.0639749	0.0927445	1.01449	0.938029	1.09718	1.01 (0.94-1.10)

## Sheet: Chronic gastritis
Table 1:SNP information of SARS-CoV-2 infection and Chronic gastritis
SNP	effect_allele.exposure	other_allele.exposure	effect_allele.outcome	other_allele.outcome	beta.exposure	beta.outcome	eaf.exposure	eaf.outcome	remove	palindromic	ambiguous	id.outcome	chr	pos	se.outcome	samplesize.outcome	pval.outcome	outcome	originalname.outcome	outcome.deprecated	mr_keep.outcome	data_source.outcome	chr.exposure	pos.exposure	se.exposure	pval.exposure	samplesize.exposure	id.exposure	exposure	mr_keep.exposure	pval_origin.exposure	data_source.exposure	action	mr_keep
rs10936744	T	C	T	C	-0.062641	-0.0048	0.3588	0.3629	FALSE	FALSE	FALSE	finn-b-K11_CHRONGASTR	3	101433440	0.0213		0.8207	Chronic gastritis || id:finn-b-K11_CHRONGASTR	Chronic gastritis	Chronic gastritis || ||	TRUE	igd	3	101433440	0.0099836	3.51099e-10	1683768	ebi-a-GCST011073	COVID-19 (RELEASE 5) || id:ebi-a-GCST011073	TRUE	reported	igd	2	TRUE
rs12482060	G	C	G	C	0.061951	-0.0251	0.3375	0.3772	FALSE	TRUE	FALSE	finn-b-K11_CHRONGASTR	21	34611571	0.0211		0.2348	Chronic gastritis || id:finn-b-K11_CHRONGASTR	Chronic gastritis	Chronic gastritis || ||	TRUE	igd	21	34611571	0.010525	3.95804e-09	1683768	ebi-a-GCST011073	COVID-19 (RELEASE 5) || id:ebi-a-GCST011073	TRUE	reported	igd	2	TRUE
rs17078348	G	A	G	A	0.092084	0.0329	0.0997	0.08798	FALSE	FALSE	FALSE	finn-b-K11_CHRONGASTR	3	45847241	0.0363		0.3648	Chronic gastritis || id:finn-b-K11_CHRONGASTR	Chronic gastritis	Chronic gastritis || ||	TRUE	igd	3	45847241	0.016154	1.196e-08	1683768	ebi-a-GCST011073	COVID-19 (RELEASE 5) || id:ebi-a-GCST011073	TRUE	reported	igd	2	TRUE
rs2271616	T	G	T	G	0.15634	0.0376	0.1181	0.05783	FALSE	FALSE	FALSE	finn-b-K11_CHRONGASTR	3	45838013	0.0444		0.3964	Chronic gastritis || id:finn-b-K11_CHRONGASTR	Chronic gastritis	Chronic gastritis || ||	TRUE	igd	3	45838013	0.015084	3.60828e-25	1683768	ebi-a-GCST011073	COVID-19 (RELEASE 5) || id:ebi-a-GCST011073	TRUE	reported	igd	2	TRUE
rs4971066	G	T	G	T	-0.076762	-0.0481	0.1777	0.2115	FALSE	FALSE	FALSE	finn-b-K11_CHRONGASTR	1	155105882	0.0252		0.0560906	Chronic gastritis || id:finn-b-K11_CHRONGASTR	Chronic gastritis	Chronic gastritis || ||	TRUE	igd	1	155105882	0.0134	1.01501e-08	1683768	ebi-a-GCST011073	COVID-19 (RELEASE 5) || id:ebi-a-GCST011073	TRUE	reported	igd	2	TRUE
rs643434	A	G	A	G	0.1013	0.0247	0.371	0.4566	FALSE	FALSE	FALSE	finn-b-K11_CHRONGASTR	9	136142355	0.0205		0.2278	Chronic gastritis || id:finn-b-K11_CHRONGASTR	Chronic gastritis	Chronic gastritis || ||	TRUE	igd	9	136142355	0.010114	1.29211e-23	1683768	ebi-a-GCST011073	COVID-19 (RELEASE 5) || id:ebi-a-GCST011073	TRUE	reported	igd	2	TRUE
rs757405	A	T	A	T	0.068926	0.0222	0.7092	0.7911	FALSE	TRUE	FALSE	finn-b-K11_CHRONGASTR	12	113406945	0.0251		0.375	Chronic gastritis || id:finn-b-K11_CHRONGASTR	Chronic gastritis	Chronic gastritis || ||	TRUE	igd	12	113406945	0.010783	1.639e-10	1683768	ebi-a-GCST011073	COVID-19 (RELEASE 5) || id:ebi-a-GCST011073	TRUE	reported	igd	2	TRUE
Table 2:MR analysis of SARS-CoV-2 infection and Chronic gastritis
id.exposure	id.outcome	outcome	exposure	method	nsnp	b	se	pval	lo_ci	up_ci	or	or_lci95	or_uci95	estimate
ebi-a-GCST011073	finn-b-K11_CHRONGASTR	Chronic gastritis || id:finn-b-K11_CHRONGASTR	COVID-19 (RELEASE 5) || id:ebi-a-GCST011073	MR Egger	7	0.565163	0.416922	0.233253	-0.252004	1.38233	1.75974	0.777241	3.98418	1.76 (0.78-3.98)
ebi-a-GCST011073	finn-b-K11_CHRONGASTR	Chronic gastritis || id:finn-b-K11_CHRONGASTR	COVID-19 (RELEASE 5) || id:ebi-a-GCST011073	Weighted median	7	0.243171	0.145748	0.0952299	-0.0424954	0.528837	1.27529	0.958395	1.69696	1.28 (0.96-1.70)
ebi-a-GCST011073	finn-b-K11_CHRONGASTR	Chronic gastritis || id:finn-b-K11_CHRONGASTR	COVID-19 (RELEASE 5) || id:ebi-a-GCST011073	Inverse variance weighted	7	0.215255	0.113709	0.0583543	-0.00761548	0.438125	1.24018	0.992413	1.5498	1.24 (0.99-1.55)
ebi-a-GCST011073	finn-b-K11_CHRONGASTR	Chronic gastritis || id:finn-b-K11_CHRONGASTR	COVID-19 (RELEASE 5) || id:ebi-a-GCST011073	Simple mode	7	0.279964	0.205375	0.22176	-0.122571	0.6825	1.32308	0.884643	1.97882	1.32 (0.88-1.98)
ebi-a-GCST011073	finn-b-K11_CHRONGASTR	Chronic gastritis || id:finn-b-K11_CHRONGASTR	COVID-19 (RELEASE 5) || id:ebi-a-GCST011073	Weighted mode	7	0.254176	0.181736	0.21144	-0.102026	0.610378	1.2894	0.903006	1.84113	1.29 (0.90-1.84)
Table 3:SNP information of Severe COVID-19 and Chronic gastritis
SNP	effect_allele.exposure	other_allele.exposure	effect_allele.outcome	other_allele.outcome	beta.exposure	beta.outcome	eaf.exposure	eaf.outcome	remove	palindromic	ambiguous	id.outcome	chr	pos	se.outcome	samplesize.outcome	pval.outcome	outcome	originalname.outcome	outcome.deprecated	mr_keep.outcome	data_source.outcome	proxy.outcome	target_snp.outcome	proxy_snp.outcome	target_a1.outcome	target_a2.outcome	proxy_a1.outcome	proxy_a2.outcome	chr.exposure	pos.exposure	se.exposure	pval.exposure	samplesize.exposure	id.exposure	exposure	mr_keep.exposure	pval_origin.exposure	data_source.exposure	action	mr_keep
rs10860891	A	C	A	C	-0.23948	0.0762	0.8855	0.9091	FALSE	FALSE	FALSE	finn-b-K11_CHRONGASTR	12	103021102	0.0355		0.03179	Chronic gastritis || id:finn-b-K11_CHRONGASTR	Chronic gastritis	Chronic gastritis || ||	TRUE	igd	TRUE	rs10860891	rs703566	C	A	G	A	12	103014757	0.039713	1.63599e-09	1388342	ebi-a-GCST011075	COVID-19 (very severe respiratory confirmed vs population) RELEASE 5 || id:ebi-a-GCST011075	TRUE	reported	igd	2	TRUE
rs111837807	C	T	C	T	0.29453	-0.0699	0.0996	0.1542	FALSE	FALSE	FALSE	finn-b-K11_CHRONGASTR	6	31121232	0.0432		0.1056	Chronic gastritis || id:finn-b-K11_CHRONGASTR	Chronic gastritis	Chronic gastritis || ||	TRUE	igd								6	31121232	0.04276	5.65588e-12	1388342	ebi-a-GCST011075	COVID-19 (very severe respiratory confirmed vs population) RELEASE 5 || id:ebi-a-GCST011075	TRUE	reported	igd	2	TRUE
rs13050728	C	T	C	T	-0.20011	0.0245	0.6627	0.6232	FALSE	FALSE	FALSE	finn-b-K11_CHRONGASTR	21	34615210	0.0211		0.2459	Chronic gastritis || id:finn-b-K11_CHRONGASTR	Chronic gastritis	Chronic gastritis || ||	TRUE	igd								21	34615210	0.028559	2.43725e-12	1388342	ebi-a-GCST011075	COVID-19 (very severe respiratory confirmed vs population) RELEASE 5 || id:ebi-a-GCST011075	TRUE	reported	igd	2	TRUE
rs2109069	A	G	A	G	0.25663	0.0033	0.3287	0.3476	FALSE	FALSE	FALSE	finn-b-K11_CHRONGASTR	19	4719443	0.0215		0.8772	Chronic gastritis || id:finn-b-K11_CHRONGASTR	Chronic gastritis	Chronic gastritis || ||	TRUE	igd								19	4719443	0.02807	6.11505e-20	1388342	ebi-a-GCST011075	COVID-19 (very severe respiratory confirmed vs population) RELEASE 5 || id:ebi-a-GCST011075	TRUE	reported	igd	2	TRUE
rs2237698	T	C	T	C	0.23662	-0.0207	0.08971	0.08604	FALSE	FALSE	FALSE	finn-b-K11_CHRONGASTR	7	107607902	0.0376		0.583001	Chronic gastritis || id:finn-b-K11_CHRONGASTR	Chronic gastritis	Chronic gastritis || ||	TRUE	igd								7	107607902	0.039653	2.41402e-09	1388342	ebi-a-GCST011075	COVID-19 (very severe respiratory confirmed vs population) RELEASE 5 || id:ebi-a-GCST011075	TRUE	reported	igd	2	TRUE
rs2384074	T	C	T	C	0.19824	0.0465	0.6756	0.7286	FALSE	FALSE	FALSE	finn-b-K11_CHRONGASTR	12	113382977	0.023		0.0431003	Chronic gastritis || id:finn-b-K11_CHRONGASTR	Chronic gastritis	Chronic gastritis || ||	TRUE	igd								12	113382977	0.02821	2.10378e-12	1388342	ebi-a-GCST011075	COVID-19 (very severe respiratory confirmed vs population) RELEASE 5 || id:ebi-a-GCST011075	TRUE	reported	igd	2	TRUE
rs35081325	T	A	T	A	0.62617	0.0342	0.07529	0.08062	FALSE	TRUE	FALSE	finn-b-K11_CHRONGASTR	3	45889921	0.0376		0.3634	Chronic gastritis || id:finn-b-K11_CHRONGASTR	Chronic gastritis	Chronic gastritis || ||	TRUE	igd								3	45889921	0.044502	5.7544e-45	1388342	ebi-a-GCST011075	COVID-19 (very severe respiratory confirmed vs population) RELEASE 5 || id:ebi-a-GCST011075	TRUE	reported	igd	2	TRUE
rs77534576	T	C	T	C	0.45975	-0.0398	0.03465	0.05042	FALSE	FALSE	FALSE	finn-b-K11_CHRONGASTR	17	47940666	0.0468		0.3951	Chronic gastritis || id:finn-b-K11_CHRONGASTR	Chronic gastritis	Chronic gastritis || ||	TRUE	igd								17	47940666	0.074941	8.52491e-10	1388342	ebi-a-GCST011075	COVID-19 (very severe respiratory confirmed vs population) RELEASE 5 || id:ebi-a-GCST011075	TRUE	reported	igd	2	TRUE
Table 4:MR analysis of Severe COVID-19 and Chronic gastritis
id.exposure	id.outcome	outcome	exposure	method	nsnp	b	se	pval	lo_ci	up_ci	or	or_lci95	or_uci95	estimate
ebi-a-GCST011075	finn-b-K11_CHRONGASTR	Chronic gastritis || id:finn-b-K11_CHRONGASTR	COVID-19 (very severe respiratory confirmed vs population) RELEASE 5 || id:ebi-a-GCST011075	MR Egger	8	0.0302322	0.134231	0.829279	-0.232861	0.293326	1.03069	0.792264	1.34088	1.03 (0.79-1.34)
ebi-a-GCST011075	finn-b-K11_CHRONGASTR	Chronic gastritis || id:finn-b-K11_CHRONGASTR	COVID-19 (very severe respiratory confirmed vs population) RELEASE 5 || id:ebi-a-GCST011075	Weighted median	8	0.0167352	0.0474573	0.724361	-0.0762812	0.109751	1.01688	0.926556	1.116	1.02 (0.93-1.12)
ebi-a-GCST011075	finn-b-K11_CHRONGASTR	Chronic gastritis || id:finn-b-K11_CHRONGASTR	COVID-19 (very severe respiratory confirmed vs population) RELEASE 5 || id:ebi-a-GCST011075	Inverse variance weighted	8	-0.0171611	0.0501522	0.732215	-0.115459	0.0811371	0.982985	0.890957	1.08452	0.98 (0.89-1.08)
ebi-a-GCST011075	finn-b-K11_CHRONGASTR	Chronic gastritis || id:finn-b-K11_CHRONGASTR	COVID-19 (very severe respiratory confirmed vs population) RELEASE 5 || id:ebi-a-GCST011075	Simple mode	8	-0.0772103	0.0890917	0.414856	-0.25183	0.0974095	0.925695	0.777377	1.10231	0.93 (0.78-1.10)
ebi-a-GCST011075	finn-b-K11_CHRONGASTR	Chronic gastritis || id:finn-b-K11_CHRONGASTR	COVID-19 (very severe respiratory confirmed vs population) RELEASE 5 || id:ebi-a-GCST011075	Weighted mode	8	0.00728735	0.0556625	0.899522	-0.101811	0.116386	1.00731	0.9032	1.12343	1.01 (0.90-1.12)
Table 5:SNP information of COVID-19 hospitalization and Chronic gastritis
SNP	effect_allele.exposure	other_allele.exposure	effect_allele.outcome	other_allele.outcome	beta.exposure	beta.outcome	eaf.exposure	eaf.outcome	remove	palindromic	ambiguous	id.outcome	chr	pos	se.outcome	samplesize.outcome	pval.outcome	outcome	originalname.outcome	outcome.deprecated	mr_keep.outcome	data_source.outcome	chr.exposure	pos.exposure	se.exposure	pval.exposure	samplesize.exposure	id.exposure	exposure	mr_keep.exposure	pval_origin.exposure	data_source.exposure	action	mr_keep
rs13050728	C	T	C	T	-0.16832	0.0245	0.6528	0.6232	FALSE	FALSE	FALSE	finn-b-K11_CHRONGASTR	21	34615210	0.0211		0.2459	Chronic gastritis || id:finn-b-K11_CHRONGASTR	Chronic gastritis	Chronic gastritis || ||	TRUE	igd	21	34615210	0.020183	7.43704e-17	1887658	ebi-a-GCST011081	COVID-19 (hospitalized vs population) RELEASE 5 || id:ebi-a-GCST011081	TRUE	reported	igd	2	TRUE
rs2109069	A	G	A	G	0.15131	0.0033	0.3227	0.3476	FALSE	FALSE	FALSE	finn-b-K11_CHRONGASTR	19	4719443	0.0215		0.8772	Chronic gastritis || id:finn-b-K11_CHRONGASTR	Chronic gastritis	Chronic gastritis || ||	TRUE	igd	19	4719443	0.019906	2.93697e-14	1887658	ebi-a-GCST011081	COVID-19 (hospitalized vs population) RELEASE 5 || id:ebi-a-GCST011081	TRUE	reported	igd	2	TRUE
rs2660	A	G	A	G	0.11639	0.0502	0.6902	0.7295	FALSE	FALSE	FALSE	finn-b-K11_CHRONGASTR	12	113357442	0.023		0.0288802	Chronic gastritis || id:finn-b-K11_CHRONGASTR	Chronic gastritis	Chronic gastritis || ||	TRUE	igd	12	113357442	0.019406	2.00498e-09	1887658	ebi-a-GCST011081	COVID-19 (hospitalized vs population) RELEASE 5 || id:ebi-a-GCST011081	TRUE	reported	igd	2	TRUE
rs35081325	T	A	T	A	0.48825	0.0342	0.08122	0.08062	FALSE	TRUE	FALSE	finn-b-K11_CHRONGASTR	3	45889921	0.0376		0.3634	Chronic gastritis || id:finn-b-K11_CHRONGASTR	Chronic gastritis	Chronic gastritis || ||	TRUE	igd	3	45889921	0.031508	3.68383e-54	1887658	ebi-a-GCST011081	COVID-19 (hospitalized vs population) RELEASE 5 || id:ebi-a-GCST011081	TRUE	reported	igd	2	TRUE
rs505922	C	T	C	T	0.11182	0.0182	0.3501	0.4352	FALSE	FALSE	FALSE	finn-b-K11_CHRONGASTR	9	136149229	0.0206		0.377	Chronic gastritis || id:finn-b-K11_CHRONGASTR	Chronic gastritis	Chronic gastritis || ||	TRUE	igd	9	136149229	0.019056	4.41601e-09	1887658	ebi-a-GCST011081	COVID-19 (hospitalized vs population) RELEASE 5 || id:ebi-a-GCST011081	TRUE	reported	igd	2	TRUE
Table 6:MR analysis of COVID-19 hospitalization and Chronic gastritis
id.exposure	id.outcome	outcome	exposure	method	nsnp	b	se	pval	lo_ci	up_ci	or	or_lci95	or_uci95	estimate
ebi-a-GCST011081	finn-b-K11_CHRONGASTR	Chronic gastritis || id:finn-b-K11_CHRONGASTR	COVID-19 (hospitalized vs population) RELEASE 5 || id:ebi-a-GCST011081	MR Egger	5	0.00908263	0.157335	0.957595	-0.299295	0.31746	1.00912	0.741341	1.37363	1.01 (0.74-1.37)
ebi-a-GCST011081	finn-b-K11_CHRONGASTR	Chronic gastritis || id:finn-b-K11_CHRONGASTR	COVID-19 (hospitalized vs population) RELEASE 5 || id:ebi-a-GCST011081	Weighted median	5	0.0566294	0.0657605	0.389158	-0.0722612	0.18552	1.05826	0.930288	1.20384	1.06 (0.93-1.20)
ebi-a-GCST011081	finn-b-K11_CHRONGASTR	Chronic gastritis || id:finn-b-K11_CHRONGASTR	COVID-19 (hospitalized vs population) RELEASE 5 || id:ebi-a-GCST011081	Inverse variance weighted	5	0.057797	0.0700836	0.40955	-0.0795669	0.195161	1.0595	0.923516	1.21551	1.06 (0.92-1.22)
ebi-a-GCST011081	finn-b-K11_CHRONGASTR	Chronic gastritis || id:finn-b-K11_CHRONGASTR	COVID-19 (hospitalized vs population) RELEASE 5 || id:ebi-a-GCST011081	Simple mode	5	0.0697887	0.100092	0.524048	-0.126391	0.265969	1.07228	0.88127	1.30469	1.07 (0.88-1.30)
ebi-a-GCST011081	finn-b-K11_CHRONGASTR	Chronic gastritis || id:finn-b-K11_CHRONGASTR	COVID-19 (hospitalized vs population) RELEASE 5 || id:ebi-a-GCST011081	Weighted mode	5	0.0632436	0.069939	0.416991	-0.0738368	0.200324	1.06529	0.928823	1.2218	1.07 (0.93-1.22)

## Sheet: Chronic pancreatitis
Table 1:SNP information of SARS-CoV-2 infection and Chronic pancreatitis
SNP	effect_allele.exposure	other_allele.exposure	effect_allele.outcome	other_allele.outcome	beta.exposure	beta.outcome	eaf.exposure	eaf.outcome	remove	palindromic	ambiguous	id.outcome	chr	pos	se.outcome	samplesize.outcome	pval.outcome	outcome	originalname.outcome	outcome.deprecated	mr_keep.outcome	data_source.outcome	chr.exposure	pos.exposure	se.exposure	pval.exposure	samplesize.exposure	id.exposure	exposure	mr_keep.exposure	pval_origin.exposure	data_source.exposure	action	mr_keep
rs10936744	T	C	T	C	-0.062641	0.0432	0.3588	0.3628	FALSE	FALSE	FALSE	finn-b-K11_CHRONPANC	3	101433440	0.0362		0.2338	Chronic pancreatitis || id:finn-b-K11_CHRONPANC	Chronic pancreatitis	Chronic pancreatitis || ||	TRUE	igd	3	101433440	0.0099836	3.51099e-10	1683768	ebi-a-GCST011073	COVID-19 (RELEASE 5) || id:ebi-a-GCST011073	TRUE	reported	igd	2	TRUE
rs12482060	G	C	G	C	0.061951	-0.0387	0.3375	0.3772	FALSE	TRUE	FALSE	finn-b-K11_CHRONPANC	21	34611571	0.0358		0.2806	Chronic pancreatitis || id:finn-b-K11_CHRONPANC	Chronic pancreatitis	Chronic pancreatitis || ||	TRUE	igd	21	34611571	0.010525	3.95804e-09	1683768	ebi-a-GCST011073	COVID-19 (RELEASE 5) || id:ebi-a-GCST011073	TRUE	reported	igd	2	TRUE
rs17078348	G	A	G	A	0.092084	0.0332	0.0997	0.08784	FALSE	FALSE	FALSE	finn-b-K11_CHRONPANC	3	45847241	0.0618		0.5909	Chronic pancreatitis || id:finn-b-K11_CHRONPANC	Chronic pancreatitis	Chronic pancreatitis || ||	TRUE	igd	3	45847241	0.016154	1.196e-08	1683768	ebi-a-GCST011073	COVID-19 (RELEASE 5) || id:ebi-a-GCST011073	TRUE	reported	igd	2	TRUE
rs2271616	T	G	T	G	0.15634	0.0493	0.1181	0.05779	FALSE	FALSE	FALSE	finn-b-K11_CHRONPANC	3	45838013	0.0771		0.5224	Chronic pancreatitis || id:finn-b-K11_CHRONPANC	Chronic pancreatitis	Chronic pancreatitis || ||	TRUE	igd	3	45838013	0.015084	3.60828e-25	1683768	ebi-a-GCST011073	COVID-19 (RELEASE 5) || id:ebi-a-GCST011073	TRUE	reported	igd	2	TRUE
rs4971066	G	T	G	T	-0.076762	-0.0446	0.1777	0.2125	FALSE	FALSE	FALSE	finn-b-K11_CHRONPANC	1	155105882	0.0428		0.2967	Chronic pancreatitis || id:finn-b-K11_CHRONPANC	Chronic pancreatitis	Chronic pancreatitis || ||	TRUE	igd	1	155105882	0.0134	1.01501e-08	1683768	ebi-a-GCST011073	COVID-19 (RELEASE 5) || id:ebi-a-GCST011073	TRUE	reported	igd	2	TRUE
rs643434	A	G	A	G	0.1013	0.1018	0.371	0.4552	FALSE	FALSE	FALSE	finn-b-K11_CHRONPANC	9	136142355	0.0348		0.00347	Chronic pancreatitis || id:finn-b-K11_CHRONPANC	Chronic pancreatitis	Chronic pancreatitis || ||	TRUE	igd	9	136142355	0.010114	1.29211e-23	1683768	ebi-a-GCST011073	COVID-19 (RELEASE 5) || id:ebi-a-GCST011073	TRUE	reported	igd	2	TRUE
rs757405	A	T	A	T	0.068926	-0.0102	0.7092	0.7912	FALSE	TRUE	FALSE	finn-b-K11_CHRONPANC	12	113406945	0.0429		0.8112	Chronic pancreatitis || id:finn-b-K11_CHRONPANC	Chronic pancreatitis	Chronic pancreatitis || ||	TRUE	igd	12	113406945	0.010783	1.639e-10	1683768	ebi-a-GCST011073	COVID-19 (RELEASE 5) || id:ebi-a-GCST011073	TRUE	reported	igd	2	TRUE
Table 2:MR analysis of SARS-CoV-2 infection and Chronic pancreatitis
id.exposure	id.outcome	outcome	exposure	method	nsnp	b	se	pval	lo_ci	up_ci	or	or_lci95	or_uci95	estimate
ebi-a-GCST011073	finn-b-K11_CHRONPANC	Chronic pancreatitis || id:finn-b-K11_CHRONPANC	COVID-19 (RELEASE 5) || id:ebi-a-GCST011073	MR Egger	7	1.87293	0.739261	0.052305	0.423982	3.32188	6.50735	1.52803	27.7125	6.51 (1.53-27.71)
ebi-a-GCST011073	finn-b-K11_CHRONPANC	Chronic pancreatitis || id:finn-b-K11_CHRONPANC	COVID-19 (RELEASE 5) || id:ebi-a-GCST011073	Weighted median	7	0.349489	0.271551	0.198091	-0.182751	0.881728	1.41834	0.832976	2.41507	1.42 (0.83- 2.42)
ebi-a-GCST011073	finn-b-K11_CHRONPANC	Chronic pancreatitis || id:finn-b-K11_CHRONPANC	COVID-19 (RELEASE 5) || id:ebi-a-GCST011073	Inverse variance weighted	7	0.306991	0.256333	0.231063	-0.195422	0.809403	1.35933	0.822488	2.24657	1.36 (0.82- 2.25)
ebi-a-GCST011073	finn-b-K11_CHRONPANC	Chronic pancreatitis || id:finn-b-K11_CHRONPANC	COVID-19 (RELEASE 5) || id:ebi-a-GCST011073	Simple mode	7	0.380509	0.529991	0.499773	-0.658272	1.41929	1.46303	0.517745	4.13419	1.46 (0.52- 4.13)
ebi-a-GCST011073	finn-b-K11_CHRONPANC	Chronic pancreatitis || id:finn-b-K11_CHRONPANC	COVID-19 (RELEASE 5) || id:ebi-a-GCST011073	Weighted mode	7	0.630742	0.398962	0.164971	-0.151223	1.41271	1.879	0.859656	4.10706	1.88 (0.86- 4.11)
Table 3:SNP information of Severe COVID-19 and Chronic pancreatitis
SNP	effect_allele.exposure	other_allele.exposure	effect_allele.outcome	other_allele.outcome	beta.exposure	beta.outcome	eaf.exposure	eaf.outcome	remove	palindromic	ambiguous	id.outcome	chr	pos	se.outcome	samplesize.outcome	pval.outcome	outcome	originalname.outcome	outcome.deprecated	mr_keep.outcome	data_source.outcome	proxy.outcome	target_snp.outcome	proxy_snp.outcome	target_a1.outcome	target_a2.outcome	proxy_a1.outcome	proxy_a2.outcome	chr.exposure	pos.exposure	se.exposure	pval.exposure	samplesize.exposure	id.exposure	exposure	mr_keep.exposure	pval_origin.exposure	data_source.exposure	action	mr_keep
rs10860891	A	C	A	C	-0.23948	0.043	0.8855	0.909	FALSE	FALSE	FALSE	finn-b-K11_CHRONPANC	12	103021102	0.0602		0.4747	Chronic pancreatitis || id:finn-b-K11_CHRONPANC	Chronic pancreatitis	Chronic pancreatitis || ||	TRUE	igd	TRUE	rs10860891	rs703566	C	A	G	A	12	103014757	0.039713	1.63599e-09	1388342	ebi-a-GCST011075	COVID-19 (very severe respiratory confirmed vs population) RELEASE 5 || id:ebi-a-GCST011075	TRUE	reported	igd	2	TRUE
rs111837807	C	T	C	T	0.29453	0.0485	0.0996	0.154	FALSE	FALSE	FALSE	finn-b-K11_CHRONPANC	6	31121232	0.0739		0.5118	Chronic pancreatitis || id:finn-b-K11_CHRONPANC	Chronic pancreatitis	Chronic pancreatitis || ||	TRUE	igd								6	31121232	0.04276	5.65588e-12	1388342	ebi-a-GCST011075	COVID-19 (very severe respiratory confirmed vs population) RELEASE 5 || id:ebi-a-GCST011075	TRUE	reported	igd	2	TRUE
rs13050728	C	T	C	T	-0.20011	0.0389	0.6627	0.6232	FALSE	FALSE	FALSE	finn-b-K11_CHRONPANC	21	34615210	0.0359		0.2782	Chronic pancreatitis || id:finn-b-K11_CHRONPANC	Chronic pancreatitis	Chronic pancreatitis || ||	TRUE	igd								21	34615210	0.028559	2.43725e-12	1388342	ebi-a-GCST011075	COVID-19 (very severe respiratory confirmed vs population) RELEASE 5 || id:ebi-a-GCST011075	TRUE	reported	igd	2	TRUE
rs2109069	A	G	A	G	0.25663	-0.01	0.3287	0.3479	FALSE	FALSE	FALSE	finn-b-K11_CHRONPANC	19	4719443	0.0365		0.784	Chronic pancreatitis || id:finn-b-K11_CHRONPANC	Chronic pancreatitis	Chronic pancreatitis || ||	TRUE	igd								19	4719443	0.02807	6.11505e-20	1388342	ebi-a-GCST011075	COVID-19 (very severe respiratory confirmed vs population) RELEASE 5 || id:ebi-a-GCST011075	TRUE	reported	igd	2	TRUE
rs2237698	T	C	T	C	0.23662	0.0541	0.08971	0.08593	FALSE	FALSE	FALSE	finn-b-K11_CHRONPANC	7	107607902	0.0641		0.3989	Chronic pancreatitis || id:finn-b-K11_CHRONPANC	Chronic pancreatitis	Chronic pancreatitis || ||	TRUE	igd								7	107607902	0.039653	2.41402e-09	1388342	ebi-a-GCST011075	COVID-19 (very severe respiratory confirmed vs population) RELEASE 5 || id:ebi-a-GCST011075	TRUE	reported	igd	2	TRUE
rs2384074	T	C	T	C	0.19824	-0.0127	0.6756	0.7283	FALSE	FALSE	FALSE	finn-b-K11_CHRONPANC	12	113382977	0.0392		0.7457	Chronic pancreatitis || id:finn-b-K11_CHRONPANC	Chronic pancreatitis	Chronic pancreatitis || ||	TRUE	igd								12	113382977	0.02821	2.10378e-12	1388342	ebi-a-GCST011075	COVID-19 (very severe respiratory confirmed vs population) RELEASE 5 || id:ebi-a-GCST011075	TRUE	reported	igd	2	TRUE
rs35081325	T	A	T	A	0.62617	0.0368	0.07529	0.08055	FALSE	TRUE	FALSE	finn-b-K11_CHRONPANC	3	45889921	0.064		0.5648	Chronic pancreatitis || id:finn-b-K11_CHRONPANC	Chronic pancreatitis	Chronic pancreatitis || ||	TRUE	igd								3	45889921	0.044502	5.7544e-45	1388342	ebi-a-GCST011075	COVID-19 (very severe respiratory confirmed vs population) RELEASE 5 || id:ebi-a-GCST011075	TRUE	reported	igd	2	TRUE
rs77534576	T	C	T	C	0.45975	0.0083	0.03465	0.05029	FALSE	FALSE	FALSE	finn-b-K11_CHRONPANC	17	47940666	0.0792		0.9169	Chronic pancreatitis || id:finn-b-K11_CHRONPANC	Chronic pancreatitis	Chronic pancreatitis || ||	TRUE	igd								17	47940666	0.074941	8.52491e-10	1388342	ebi-a-GCST011075	COVID-19 (very severe respiratory confirmed vs population) RELEASE 5 || id:ebi-a-GCST011075	TRUE	reported	igd	2	TRUE
Table 4:MR analysis of Severe COVID-19 and Chronic pancreatitis
id.exposure	id.outcome	outcome	exposure	method	nsnp	b	se	pval	lo_ci	up_ci	or	or_lci95	or_uci95	estimate
ebi-a-GCST011075	finn-b-K11_CHRONPANC	Chronic pancreatitis || id:finn-b-K11_CHRONPANC	COVID-19 (very severe respiratory confirmed vs population) RELEASE 5 || id:ebi-a-GCST011075	MR Egger	8	0.142316	0.149714	0.378517	-0.151123	0.435756	1.15294	0.859742	1.54613	1.15 (0.86-1.55)
ebi-a-GCST011075	finn-b-K11_CHRONPANC	Chronic pancreatitis || id:finn-b-K11_CHRONPANC	COVID-19 (very severe respiratory confirmed vs population) RELEASE 5 || id:ebi-a-GCST011075	Weighted median	8	0.0192518	0.0727464	0.791285	-0.123331	0.161835	1.01944	0.883971	1.17567	1.02 (0.88-1.18)
ebi-a-GCST011075	finn-b-K11_CHRONPANC	Chronic pancreatitis || id:finn-b-K11_CHRONPANC	COVID-19 (very severe respiratory confirmed vs population) RELEASE 5 || id:ebi-a-GCST011075	Inverse variance weighted	8	-0.00171197	0.0596722	0.977112	-0.11867	0.115246	0.998289	0.888101	1.12215	1.00 (0.89-1.12)
ebi-a-GCST011075	finn-b-K11_CHRONPANC	Chronic pancreatitis || id:finn-b-K11_CHRONPANC	COVID-19 (very severe respiratory confirmed vs population) RELEASE 5 || id:ebi-a-GCST011075	Simple mode	8	-0.0213772	0.119695	0.863313	-0.25598	0.213226	0.97885	0.774157	1.23766	0.98 (0.77-1.24)
ebi-a-GCST011075	finn-b-K11_CHRONPANC	Chronic pancreatitis || id:finn-b-K11_CHRONPANC	COVID-19 (very severe respiratory confirmed vs population) RELEASE 5 || id:ebi-a-GCST011075	Weighted mode	8	0.0180608	0.0929359	0.851432	-0.164094	0.200215	1.01822	0.848663	1.22167	1.02 (0.85-1.22)
Table 5:SNP information of COVID-19 hospitalization and Chronic pancreatitis
SNP	effect_allele.exposure	other_allele.exposure	effect_allele.outcome	other_allele.outcome	beta.exposure	beta.outcome	eaf.exposure	eaf.outcome	remove	palindromic	ambiguous	id.outcome	chr	pos	se.outcome	samplesize.outcome	pval.outcome	outcome	originalname.outcome	outcome.deprecated	mr_keep.outcome	data_source.outcome	chr.exposure	pos.exposure	se.exposure	pval.exposure	samplesize.exposure	id.exposure	exposure	mr_keep.exposure	pval_origin.exposure	data_source.exposure	action	mr_keep
rs13050728	C	T	C	T	-0.16832	0.0389	0.6528	0.6232	FALSE	FALSE	FALSE	finn-b-K11_CHRONPANC	21	34615210	0.0359		0.2782	Chronic pancreatitis || id:finn-b-K11_CHRONPANC	Chronic pancreatitis	Chronic pancreatitis || ||	TRUE	igd	21	34615210	0.020183	7.43704e-17	1887658	ebi-a-GCST011081	COVID-19 (hospitalized vs population) RELEASE 5 || id:ebi-a-GCST011081	TRUE	reported	igd	2	TRUE
rs2109069	A	G	A	G	0.15131	-0.01	0.3227	0.3479	FALSE	FALSE	FALSE	finn-b-K11_CHRONPANC	19	4719443	0.0365		0.784	Chronic pancreatitis || id:finn-b-K11_CHRONPANC	Chronic pancreatitis	Chronic pancreatitis || ||	TRUE	igd	19	4719443	0.019906	2.93697e-14	1887658	ebi-a-GCST011081	COVID-19 (hospitalized vs population) RELEASE 5 || id:ebi-a-GCST011081	TRUE	reported	igd	2	TRUE
rs2660	A	G	A	G	0.11639	-0.0054	0.6902	0.7293	FALSE	FALSE	FALSE	finn-b-K11_CHRONPANC	12	113357442	0.0392		0.891	Chronic pancreatitis || id:finn-b-K11_CHRONPANC	Chronic pancreatitis	Chronic pancreatitis || ||	TRUE	igd	12	113357442	0.019406	2.00498e-09	1887658	ebi-a-GCST011081	COVID-19 (hospitalized vs population) RELEASE 5 || id:ebi-a-GCST011081	TRUE	reported	igd	2	TRUE
rs35081325	T	A	T	A	0.48825	0.0368	0.08122	0.08055	FALSE	TRUE	FALSE	finn-b-K11_CHRONPANC	3	45889921	0.064		0.5648	Chronic pancreatitis || id:finn-b-K11_CHRONPANC	Chronic pancreatitis	Chronic pancreatitis || ||	TRUE	igd	3	45889921	0.031508	3.68383e-54	1887658	ebi-a-GCST011081	COVID-19 (hospitalized vs population) RELEASE 5 || id:ebi-a-GCST011081	TRUE	reported	igd	2	TRUE
rs505922	C	T	C	T	0.11182	0.0873	0.3501	0.4338	FALSE	FALSE	FALSE	finn-b-K11_CHRONPANC	9	136149229	0.035		0.01256	Chronic pancreatitis || id:finn-b-K11_CHRONPANC	Chronic pancreatitis	Chronic pancreatitis || ||	TRUE	igd	9	136149229	0.019056	4.41601e-09	1887658	ebi-a-GCST011081	COVID-19 (hospitalized vs population) RELEASE 5 || id:ebi-a-GCST011081	TRUE	reported	igd	2	TRUE
Table 6:MR analysis of COVID-19 hospitalization and Chronic pancreatitis
id.exposure	id.outcome	outcome	exposure	method	nsnp	b	se	pval	lo_ci	up_ci	or	or_lci95	or_uci95	estimate
ebi-a-GCST011081	finn-b-K11_CHRONPANC	Chronic pancreatitis || id:finn-b-K11_CHRONPANC	COVID-19 (hospitalized vs population) RELEASE 5 || id:ebi-a-GCST011081	MR Egger	5	-0.0225804	0.28787	0.942417	-0.586806	0.541645	0.977673	0.556101	1.71883	0.98 (0.56-1.72)
ebi-a-GCST011081	finn-b-K11_CHRONPANC	Chronic pancreatitis || id:finn-b-K11_CHRONPANC	COVID-19 (hospitalized vs population) RELEASE 5 || id:ebi-a-GCST011081	Weighted median	5	0.00451643	0.111156	0.96759	-0.213349	0.222382	1.00453	0.807874	1.24905	1.00 (0.81-1.25)
ebi-a-GCST011081	finn-b-K11_CHRONPANC	Chronic pancreatitis || id:finn-b-K11_CHRONPANC	COVID-19 (hospitalized vs population) RELEASE 5 || id:ebi-a-GCST011081	Inverse variance weighted	5	0.0492338	0.127245	0.698815	-0.200167	0.298635	1.05047	0.818594	1.34802	1.05 (0.82-1.35)
ebi-a-GCST011081	finn-b-K11_CHRONPANC	Chronic pancreatitis || id:finn-b-K11_CHRONPANC	COVID-19 (hospitalized vs population) RELEASE 5 || id:ebi-a-GCST011081	Simple mode	5	-0.0463421	0.148116	0.770008	-0.33665	0.243965	0.954715	0.714159	1.2763	0.95 (0.71-1.28)
ebi-a-GCST011081	finn-b-K11_CHRONPANC	Chronic pancreatitis || id:finn-b-K11_CHRONPANC	COVID-19 (hospitalized vs population) RELEASE 5 || id:ebi-a-GCST011081	Weighted mode	5	0.0343653	0.129021	0.803133	-0.218516	0.287246	1.03496	0.803711	1.33275	1.03 (0.80-1.33)

## Sheet: Crohn's disease
Table 1:SNP information of SARS-CoV-2 infection and Crohn's disease
SNP	effect_allele.exposure	other_allele.exposure	effect_allele.outcome	other_allele.outcome	beta.exposure	beta.outcome	eaf.exposure	eaf.outcome	remove	palindromic	ambiguous	id.outcome	chr	pos	se.outcome	samplesize.outcome	pval.outcome	outcome	originalname.outcome	outcome.deprecated	mr_keep.outcome	data_source.outcome	chr.exposure	pos.exposure	se.exposure	pval.exposure	samplesize.exposure	id.exposure	exposure	mr_keep.exposure	pval_origin.exposure	data_source.exposure	action	mr_keep
rs10936744	T	C	T	C	-0.062641	2.04126e-05	0.3588	0.354584	FALSE	FALSE	FALSE	ukb-a-552	3	101433440	0.000118807	337199	0.863584	Diagnoses - main ICD10: K50 Crohn's disease [regional enteritis] || id:ukb-a-552	Diagnoses - main ICD10: K50 Crohn's disease [regional enteritis]	Diagnoses - main ICD10: K50 Crohn's disease [regional enteritis] || ||	TRUE	igd	3	101433440	0.0099836	3.51099e-10	1683768	ebi-a-GCST011073	COVID-19 (RELEASE 5) || id:ebi-a-GCST011073	TRUE	reported	igd	2	TRUE
rs12482060	G	C	G	C	0.061951	8.66513e-05	0.3375	0.309147	FALSE	TRUE	FALSE	ukb-a-552	21	34611571	0.000122794	337199	0.4804	Diagnoses - main ICD10: K50 Crohn's disease [regional enteritis] || id:ukb-a-552	Diagnoses - main ICD10: K50 Crohn's disease [regional enteritis]	Diagnoses - main ICD10: K50 Crohn's disease [regional enteritis] || ||	TRUE	igd	21	34611571	0.010525	3.95804e-09	1683768	ebi-a-GCST011073	COVID-19 (RELEASE 5) || id:ebi-a-GCST011073	TRUE	reported	igd	2	TRUE
rs17078348	G	A	G	A	0.092084	-3.85356e-05	0.0997	0.0862075	FALSE	FALSE	FALSE	ukb-a-552	3	45847241	0.000204327	337199	0.850408	Diagnoses - main ICD10: K50 Crohn's disease [regional enteritis] || id:ukb-a-552	Diagnoses - main ICD10: K50 Crohn's disease [regional enteritis]	Diagnoses - main ICD10: K50 Crohn's disease [regional enteritis] || ||	TRUE	igd	3	45847241	0.016154	1.196e-08	1683768	ebi-a-GCST011073	COVID-19 (RELEASE 5) || id:ebi-a-GCST011073	TRUE	reported	igd	2	TRUE
rs2271616	T	G	T	G	0.15634	9.27959e-05	0.1181	0.133006	FALSE	FALSE	FALSE	ukb-a-552	3	45838013	0.000168663	337199	0.582192	Diagnoses - main ICD10: K50 Crohn's disease [regional enteritis] || id:ukb-a-552	Diagnoses - main ICD10: K50 Crohn's disease [regional enteritis]	Diagnoses - main ICD10: K50 Crohn's disease [regional enteritis] || ||	TRUE	igd	3	45838013	0.015084	3.60828e-25	1683768	ebi-a-GCST011073	COVID-19 (RELEASE 5) || id:ebi-a-GCST011073	TRUE	reported	igd	2	TRUE
rs4971066	G	T	G	T	-0.076762	-3.29372e-05	0.1777	0.162486	FALSE	FALSE	FALSE	ukb-a-552	1	155105882	0.000153865	337199	0.830496	Diagnoses - main ICD10: K50 Crohn's disease [regional enteritis] || id:ukb-a-552	Diagnoses - main ICD10: K50 Crohn's disease [regional enteritis]	Diagnoses - main ICD10: K50 Crohn's disease [regional enteritis] || ||	TRUE	igd	1	155105882	0.0134	1.01501e-08	1683768	ebi-a-GCST011073	COVID-19 (RELEASE 5) || id:ebi-a-GCST011073	TRUE	reported	igd	2	TRUE
rs643434	A	G	A	G	0.1013	6.3307e-05	0.371	0.34051	FALSE	FALSE	FALSE	ukb-a-552	9	136142355	0.000119747	337199	0.597033	Diagnoses - main ICD10: K50 Crohn's disease [regional enteritis] || id:ukb-a-552	Diagnoses - main ICD10: K50 Crohn's disease [regional enteritis]	Diagnoses - main ICD10: K50 Crohn's disease [regional enteritis] || ||	TRUE	igd	9	136142355	0.010114	1.29211e-23	1683768	ebi-a-GCST011073	COVID-19 (RELEASE 5) || id:ebi-a-GCST011073	TRUE	reported	igd	2	TRUE
rs757405	A	T	A	T	0.068926	-0.000191733	0.7092	0.67588	FALSE	TRUE	FALSE	ukb-a-552	12	113406945	0.000121426	337199	0.114335	Diagnoses - main ICD10: K50 Crohn's disease [regional enteritis] || id:ukb-a-552	Diagnoses - main ICD10: K50 Crohn's disease [regional enteritis]	Diagnoses - main ICD10: K50 Crohn's disease [regional enteritis] || ||	TRUE	igd	12	113406945	0.010783	1.639e-10	1683768	ebi-a-GCST011073	COVID-19 (RELEASE 5) || id:ebi-a-GCST011073	TRUE	reported	igd	2	TRUE
Table 2:MR analysis of SARS-CoV-2 infection and Crohn's disease
id.exposure	id.outcome	outcome	exposure	method	nsnp	b	se	pval	lo_ci	up_ci	or	or_lci95	or_uci95	estimate
ebi-a-GCST011073	ukb-a-552	Diagnoses - main ICD10: K50 Crohn's disease [regional enteritis] || id:ukb-a-552	COVID-19 (RELEASE 5) || id:ebi-a-GCST011073	MR Egger	7	0.00136863	0.00186263	0.495467	-0.00228213	0.00501938	1.00137	0.99772	1.00503	1.00 (1.00-1.01)
ebi-a-GCST011073	ukb-a-552	Diagnoses - main ICD10: K50 Crohn's disease [regional enteritis] || id:ukb-a-552	COVID-19 (RELEASE 5) || id:ebi-a-GCST011073	Weighted median	7	0.000583386	0.000744531	0.433298	-0.000875896	0.00204267	1.00058	0.999124	1.00204	1.00 (1.00-1.00)
ebi-a-GCST011073	ukb-a-552	Diagnoses - main ICD10: K50 Crohn's disease [regional enteritis] || id:ukb-a-552	COVID-19 (RELEASE 5) || id:ebi-a-GCST011073	Inverse variance weighted	7	0.000120815	0.000589094	0.837504	-0.00103381	0.00127544	1.00012	0.998967	1.00128	1.00 (1.00-1.00)
ebi-a-GCST011073	ukb-a-552	Diagnoses - main ICD10: K50 Crohn's disease [regional enteritis] || id:ukb-a-552	COVID-19 (RELEASE 5) || id:ebi-a-GCST011073	Simple mode	7	0.000369312	0.000962937	0.714551	-0.00151805	0.00225667	1.00037	0.998483	1.00226	1.00 (1.00-1.00)
ebi-a-GCST011073	ukb-a-552	Diagnoses - main ICD10: K50 Crohn's disease [regional enteritis] || id:ukb-a-552	COVID-19 (RELEASE 5) || id:ebi-a-GCST011073	Weighted mode	7	0.000531269	0.00084755	0.553858	-0.00112993	0.00219247	1.00053	0.998871	1.00219	1.00 (1.00-1.00)
Table 3:SNP information of Severe COVID-19 and Crohn's disease
SNP	effect_allele.exposure	other_allele.exposure	effect_allele.outcome	other_allele.outcome	beta.exposure	beta.outcome	eaf.exposure	eaf.outcome	remove	palindromic	ambiguous	id.outcome	chr	pos	se.outcome	samplesize.outcome	pval.outcome	outcome	originalname.outcome	outcome.deprecated	mr_keep.outcome	data_source.outcome	chr.exposure	pos.exposure	se.exposure	pval.exposure	samplesize.exposure	id.exposure	exposure	mr_keep.exposure	pval_origin.exposure	data_source.exposure	action	mr_keep
rs10860891	A	C	A	C	-0.23948	-0.000387487	0.8855	0.893947	FALSE	FALSE	FALSE	ukb-a-552	12	103014757	0.000184509	337199	0.0357215	Diagnoses - main ICD10: K50 Crohn's disease [regional enteritis] || id:ukb-a-552	Diagnoses - main ICD10: K50 Crohn's disease [regional enteritis]	Diagnoses - main ICD10: K50 Crohn's disease [regional enteritis] || ||	TRUE	igd	12	103014757	0.039713	1.63599e-09	1388342	ebi-a-GCST011075	COVID-19 (very severe respiratory confirmed vs population) RELEASE 5 || id:ebi-a-GCST011075	TRUE	reported	igd	2	TRUE
rs111837807	C	T	C	T	0.29453	-0.000269566	0.0996	0.0638658	FALSE	FALSE	FALSE	ukb-a-552	6	31121232	0.000231667	337199	0.244589	Diagnoses - main ICD10: K50 Crohn's disease [regional enteritis] || id:ukb-a-552	Diagnoses - main ICD10: K50 Crohn's disease [regional enteritis]	Diagnoses - main ICD10: K50 Crohn's disease [regional enteritis] || ||	TRUE	igd	6	31121232	0.04276	5.65588e-12	1388342	ebi-a-GCST011075	COVID-19 (very severe respiratory confirmed vs population) RELEASE 5 || id:ebi-a-GCST011075	TRUE	reported	igd	2	TRUE
rs13050728	C	T	C	T	-0.20011	-8.63941e-05	0.6627	0.690829	FALSE	FALSE	FALSE	ukb-a-552	21	34615210	0.000122755	337199	0.481563	Diagnoses - main ICD10: K50 Crohn's disease [regional enteritis] || id:ukb-a-552	Diagnoses - main ICD10: K50 Crohn's disease [regional enteritis]	Diagnoses - main ICD10: K50 Crohn's disease [regional enteritis] || ||	TRUE	igd	21	34615210	0.028559	2.43725e-12	1388342	ebi-a-GCST011075	COVID-19 (very severe respiratory confirmed vs population) RELEASE 5 || id:ebi-a-GCST011075	TRUE	reported	igd	2	TRUE
rs2109069	A	G	A	G	0.25663	3.35398e-05	0.3287	0.325244	FALSE	FALSE	FALSE	ukb-a-552	19	4719443	0.00012122	337199	0.78202	Diagnoses - main ICD10: K50 Crohn's disease [regional enteritis] || id:ukb-a-552	Diagnoses - main ICD10: K50 Crohn's disease [regional enteritis]	Diagnoses - main ICD10: K50 Crohn's disease [regional enteritis] || ||	TRUE	igd	19	4719443	0.02807	6.11505e-20	1388342	ebi-a-GCST011075	COVID-19 (very severe respiratory confirmed vs population) RELEASE 5 || id:ebi-a-GCST011075	TRUE	reported	igd	2	TRUE
rs2384074	T	C	T	C	0.19824	-0.00018397	0.6756	0.649157	FALSE	FALSE	FALSE	ukb-a-552	12	113382977	0.000119187	337199	0.1227	Diagnoses - main ICD10: K50 Crohn's disease [regional enteritis] || id:ukb-a-552	Diagnoses - main ICD10: K50 Crohn's disease [regional enteritis]	Diagnoses - main ICD10: K50 Crohn's disease [regional enteritis] || ||	TRUE	igd	12	113382977	0.02821	2.10378e-12	1388342	ebi-a-GCST011075	COVID-19 (very severe respiratory confirmed vs population) RELEASE 5 || id:ebi-a-GCST011075	TRUE	reported	igd	2	TRUE
rs35081325	T	A	T	A	0.62617	-8.22369e-05	0.07529	0.0683469	FALSE	TRUE	FALSE	ukb-a-552	3	45889921	0.000225249	337199	0.715043	Diagnoses - main ICD10: K50 Crohn's disease [regional enteritis] || id:ukb-a-552	Diagnoses - main ICD10: K50 Crohn's disease [regional enteritis]	Diagnoses - main ICD10: K50 Crohn's disease [regional enteritis] || ||	TRUE	igd	3	45889921	0.044502	5.7544e-45	1388342	ebi-a-GCST011075	COVID-19 (very severe respiratory confirmed vs population) RELEASE 5 || id:ebi-a-GCST011075	TRUE	reported	igd	2	TRUE
rs77534576	T	C	T	C	0.45975	-0.000238813	0.03465	0.0274185	FALSE	FALSE	FALSE	ukb-a-552	17	47940666	0.000348837	337199	0.493599	Diagnoses - main ICD10: K50 Crohn's disease [regional enteritis] || id:ukb-a-552	Diagnoses - main ICD10: K50 Crohn's disease [regional enteritis]	Diagnoses - main ICD10: K50 Crohn's disease [regional enteritis] || ||	TRUE	igd	17	47940666	0.074941	8.52491e-10	1388342	ebi-a-GCST011075	COVID-19 (very severe respiratory confirmed vs population) RELEASE 5 || id:ebi-a-GCST011075	TRUE	reported	igd	2	TRUE
Table 4:MR analysis of Severe COVID-19 and Crohn's disease
id.exposure	id.outcome	outcome	exposure	method	nsnp	b	se	pval	lo_ci	up_ci	or	or_lci95	or_uci95	estimate
ebi-a-GCST011075	ukb-a-552	Diagnoses - main ICD10: K50 Crohn's disease [regional enteritis] || id:ukb-a-552	COVID-19 (very severe respiratory confirmed vs population) RELEASE 5 || id:ebi-a-GCST011075	MR Egger	7	-0.000267958	0.000717974	0.724289	-0.00167519	0.00113927	0.999732	0.998326	1.00114	1.00 (1.00-1.00)
ebi-a-GCST011075	ukb-a-552	Diagnoses - main ICD10: K50 Crohn's disease [regional enteritis] || id:ukb-a-552	COVID-19 (very severe respiratory confirmed vs population) RELEASE 5 || id:ebi-a-GCST011075	Weighted median	7	-7.36711e-05	0.000277058	0.790312	-0.000616705	0.000469362	0.999926	0.999383	1.00047	1.00 (1.00-1.00)
ebi-a-GCST011075	ukb-a-552	Diagnoses - main ICD10: K50 Crohn's disease [regional enteritis] || id:ukb-a-552	COVID-19 (very severe respiratory confirmed vs population) RELEASE 5 || id:ebi-a-GCST011075	Inverse variance weighted	7	-6.6383e-05	0.000260356	0.798746	-0.000576681	0.000443915	0.999934	0.999423	1.00044	1.00 (1.00-1.00)
ebi-a-GCST011075	ukb-a-552	Diagnoses - main ICD10: K50 Crohn's disease [regional enteritis] || id:ukb-a-552	COVID-19 (very severe respiratory confirmed vs population) RELEASE 5 || id:ebi-a-GCST011075	Simple mode	7	-0.000372886	0.000423954	0.412943	-0.00120383	0.000458064	0.999627	0.998797	1.00046	1.00 (1.00-1.00)
ebi-a-GCST011075	ukb-a-552	Diagnoses - main ICD10: K50 Crohn's disease [regional enteritis] || id:ukb-a-552	COVID-19 (very severe respiratory confirmed vs population) RELEASE 5 || id:ebi-a-GCST011075	Weighted mode	7	-9.88799e-05	0.000324729	0.771032	-0.000735349	0.000537589	0.999901	0.999265	1.00054	1.00 (1.00-1.00)
Table 5:SNP information of COVID-19 hospitalization and Crohn's disease
SNP	effect_allele.exposure	other_allele.exposure	effect_allele.outcome	other_allele.outcome	beta.exposure	beta.outcome	eaf.exposure	eaf.outcome	remove	palindromic	ambiguous	id.outcome	chr	pos	se.outcome	samplesize.outcome	pval.outcome	outcome	originalname.outcome	outcome.deprecated	mr_keep.outcome	data_source.outcome	chr.exposure	pos.exposure	se.exposure	pval.exposure	samplesize.exposure	id.exposure	exposure	mr_keep.exposure	pval_origin.exposure	data_source.exposure	action	mr_keep
rs13050728	C	T	C	T	-0.16832	-8.63941e-05	0.6528	0.690829	FALSE	FALSE	FALSE	ukb-a-552	21	34615210	0.000122755	337199	0.481563	Diagnoses - main ICD10: K50 Crohn's disease [regional enteritis] || id:ukb-a-552	Diagnoses - main ICD10: K50 Crohn's disease [regional enteritis]	Diagnoses - main ICD10: K50 Crohn's disease [regional enteritis] || ||	TRUE	igd	21	34615210	0.020183	7.43704e-17	1887658	ebi-a-GCST011081	COVID-19 (hospitalized vs population) RELEASE 5 || id:ebi-a-GCST011081	TRUE	reported	igd	2	TRUE
rs2109069	A	G	A	G	0.15131	3.35398e-05	0.3227	0.325244	FALSE	FALSE	FALSE	ukb-a-552	19	4719443	0.00012122	337199	0.78202	Diagnoses - main ICD10: K50 Crohn's disease [regional enteritis] || id:ukb-a-552	Diagnoses - main ICD10: K50 Crohn's disease [regional enteritis]	Diagnoses - main ICD10: K50 Crohn's disease [regional enteritis] || ||	TRUE	igd	19	4719443	0.019906	2.93697e-14	1887658	ebi-a-GCST011081	COVID-19 (hospitalized vs population) RELEASE 5 || id:ebi-a-GCST011081	TRUE	reported	igd	2	TRUE
rs2660	A	G	A	G	0.11639	-0.000140527	0.6902	0.649338	FALSE	FALSE	FALSE	ukb-a-552	12	113357442	0.000118863	337199	0.237103	Diagnoses - main ICD10: K50 Crohn's disease [regional enteritis] || id:ukb-a-552	Diagnoses - main ICD10: K50 Crohn's disease [regional enteritis]	Diagnoses - main ICD10: K50 Crohn's disease [regional enteritis] || ||	TRUE	igd	12	113357442	0.019406	2.00498e-09	1887658	ebi-a-GCST011081	COVID-19 (hospitalized vs population) RELEASE 5 || id:ebi-a-GCST011081	TRUE	reported	igd	2	TRUE
rs35081325	T	A	T	A	0.48825	-8.22369e-05	0.08122	0.0683469	FALSE	TRUE	FALSE	ukb-a-552	3	45889921	0.000225249	337199	0.715043	Diagnoses - main ICD10: K50 Crohn's disease [regional enteritis] || id:ukb-a-552	Diagnoses - main ICD10: K50 Crohn's disease [regional enteritis]	Diagnoses - main ICD10: K50 Crohn's disease [regional enteritis] || ||	TRUE	igd	3	45889921	0.031508	3.68383e-54	1887658	ebi-a-GCST011081	COVID-19 (hospitalized vs population) RELEASE 5 || id:ebi-a-GCST011081	TRUE	reported	igd	2	TRUE
rs505922	C	T	C	T	0.11182	3.46893e-05	0.3501	0.31751	FALSE	FALSE	FALSE	ukb-a-552	9	136149229	0.000121928	337199	0.776022	Diagnoses - main ICD10: K50 Crohn's disease [regional enteritis] || id:ukb-a-552	Diagnoses - main ICD10: K50 Crohn's disease [regional enteritis]	Diagnoses - main ICD10: K50 Crohn's disease [regional enteritis] || ||	TRUE	igd	9	136149229	0.019056	4.41601e-09	1887658	ebi-a-GCST011081	COVID-19 (hospitalized vs population) RELEASE 5 || id:ebi-a-GCST011081	TRUE	reported	igd	2	TRUE
Table 6:MR analysis of COVID-19 hospitalization and Crohn's disease
id.exposure	id.outcome	outcome	exposure	method	nsnp	b	se	pval	lo_ci	up_ci	or	or_lci95	or_uci95	estimate
ebi-a-GCST011081	ukb-a-552	Diagnoses - main ICD10: K50 Crohn's disease [regional enteritis] || id:ukb-a-552	COVID-19 (hospitalized vs population) RELEASE 5 || id:ebi-a-GCST011081	MR Egger	5	-7.52471e-05	0.00064228	0.914139	-0.00133412	0.00118362	0.999925	0.998667	1.00118	1.00 (1.00-1.00)
ebi-a-GCST011081	ukb-a-552	Diagnoses - main ICD10: K50 Crohn's disease [regional enteritis] || id:ukb-a-552	COVID-19 (hospitalized vs population) RELEASE 5 || id:ebi-a-GCST011081	Weighted median	5	3.99093e-05	0.000371185	0.914377	-0.000687612	0.000767431	1.00004	0.999313	1.00077	1.00 (1.00-1.00)
ebi-a-GCST011081	ukb-a-552	Diagnoses - main ICD10: K50 Crohn's disease [regional enteritis] || id:ukb-a-552	COVID-19 (hospitalized vs population) RELEASE 5 || id:ebi-a-GCST011081	Inverse variance weighted	5	-3.80131e-05	0.000317235	0.904621	-0.000659793	0.000583767	0.999962	0.99934	1.00058	1.00 (1.00-1.00)
ebi-a-GCST011081	ukb-a-552	Diagnoses - main ICD10: K50 Crohn's disease [regional enteritis] || id:ukb-a-552	COVID-19 (hospitalized vs population) RELEASE 5 || id:ebi-a-GCST011081	Simple mode	5	0.000290751	0.000545523	0.622285	-0.000778474	0.00135998	1.00029	0.999222	1.00136	1.00 (1.00-1.00)
ebi-a-GCST011081	ukb-a-552	Diagnoses - main ICD10: K50 Crohn's disease [regional enteritis] || id:ukb-a-552	COVID-19 (hospitalized vs population) RELEASE 5 || id:ebi-a-GCST011081	Weighted mode	5	-3.64997e-05	0.000435202	0.937191	-0.000889496	0.000816497	0.999964	0.999111	1.00082	1.00 (1.00-1.00)

[truncated: 7 more sheets: Duodenal ulcer, Fatty liver, Gastric cancer, Gastric ulcer, Irritable bowel syndrome (IBS), Rectal cancer, Ulcerative colitis]
