# Supplementary material for: The causal relationship between COVID-19 and seventeen common digestive diseases: a two-sample, multivariable Mendelian randomization study
Source: Hum Genomics. 2023 Sep 26;17:87. doi: 10.1186/s40246-023-00536-x (PMC10523605; doi:10.1186/s40246-023-00536-x)
Supplement: Supplementary file 3 — Additional file 3. The TSMR analysis of COVID19 and type 2 diabetes. [file 40246_2023_536_MOESM3_ESM.xlsx]

## Sheet: ebi-a-GCST011075-T2D
id.exposure id.outcome outcome					exposure
1 ebi-a-GCST011075 ZNuUth outcome					COVID-19 (very severe respiratory confirmed vs population) RELEASE 5 || id:ebi-a-GCST011075
2 ebi-a-GCST011075 ZNuUth outcome					COVID-19 (very severe respiratory confirmed vs population) RELEASE 5 || id:ebi-a-GCST011075
3 ebi-a-GCST011075 ZNuUth outcome					COVID-19 (very severe respiratory confirmed vs population) RELEASE 5 || id:ebi-a-GCST011075
4 ebi-a-GCST011075 ZNuUth outcome					COVID-19 (very severe respiratory confirmed vs population) RELEASE 5 || id:ebi-a-GCST011075
5 ebi-a-GCST011075 ZNuUth outcome					COVID-19 (very severe respiratory confirmed vs population) RELEASE 5 || id:ebi-a-GCST011075
method nsnp b se pval lo_ci									up_ci or or_lci95 or_uci95
1 MR Egger 7 0.10980185 0.08956151 0.2747885 -0.065738711									0.28534242 1.116057 0.9363755 1.330217
2 Weighted median 7 0.02970365 0.01865477 0.1113214 -0.006859695									0.06626699 1.030149 0.9931638 1.068512
3 Inverse variance weighted 7 0.01606184 0.01902770 0.3985971 -0.021232450									0.05335612 1.016192 0.9789914 1.054805
4 Simple mode 7 0.02250215 0.02775224 0.4484265 -0.031892245									0.07689655 1.022757 0.9686109 1.079930
5 Weighted mode 7 0.02571073 0.02366781 0.3190430 -0.020678171									0.07209963 1.026044 0.9795342 1.074762
mr_heterogeneity
method Q Q_df Q_pval
1 MR Egger 9.252998 5 0.09938857
2 Inverse variance weighted 11.373756 6 0.07748948
mr_pleiotropy_test
egger_intercept se pval
1 -0.02300125 0.02148633 0.3333225
RS	CHr	beta.exposure	se.exposure	pval.exposure	samplesize.exposure	id.exposure	effect_allele.exposure	other_allele.exposure	eaf.exposure	exposure	mr_keep.exposure	pval_origin.exposure	data_source.exposure
rs35081325	3:45889921	0.62617	0.044502	5.75e-45	1388342	ebi-a-GCST011075	T	A	0.07529	COVID-19 (very severe respiratory confirmed vs population) RELEASE 5 || id:ebi-a-GCST011075	TRUE	reported	igd
rs111837807	6:31121232	0.29453	0.04276	5.66e-12	1388342	ebi-a-GCST011075	C	T	0.0996	COVID-19 (very severe respiratory confirmed vs population) RELEASE 5 || id:ebi-a-GCST011075	TRUE	reported	igd
rs2237698	7:107607902	0.23662	0.039653	2.41e-09	1388342	ebi-a-GCST011075	T	C	0.08971	COVID-19 (very severe respiratory confirmed vs population) RELEASE 5 || id:ebi-a-GCST011075	TRUE	reported	igd
rs2384074	12:113382977	0.19824	0.02821	2.1e-12	1388342	ebi-a-GCST011075	T	C	0.6756	COVID-19 (very severe respiratory confirmed vs population) RELEASE 5 || id:ebi-a-GCST011075	TRUE	reported	igd
rs10860891	12:103014757	-0.23948	0.039713	1.64e-09	1388342	ebi-a-GCST011075	A	C	0.8855	COVID-19 (very severe respiratory confirmed vs population) RELEASE 5 || id:ebi-a-GCST011075	TRUE	reported	igd
rs77534576	17:47940666	0.45975	0.074941	8.52e-10	1388342	ebi-a-GCST011075	T	C	0.03465	COVID-19 (very severe respiratory confirmed vs population) RELEASE 5 || id:ebi-a-GCST011075	TRUE	reported	igd
rs2109069	19:4719443	0.25663	0.02807	6.12e-20	1388342	ebi-a-GCST011075	A	G	0.3287	COVID-19 (very severe respiratory confirmed vs population) RELEASE 5 || id:ebi-a-GCST011075	TRUE	reported	igd
rs13050728	21:34615210	-0.20011	0.028559	2.44e-12	1388342	ebi-a-GCST011075	C	T	0.6627	COVID-19 (very severe respiratory confirmed vs population) RELEASE 5 || id:ebi-a-GCST011075	TRUE	reported	igd

## Sheet: ebi-a-GCST011073-T2D
id.exposure id.outcome outcome exposure
1 ebi-a-GCST011073 o3YqtY outcome COVID-19 (RELEASE 5) || id:ebi-a-GCST011073
2 ebi-a-GCST011073 o3YqtY outcome COVID-19 (RELEASE 5) || id:ebi-a-GCST011073
3 ebi-a-GCST011073 o3YqtY outcome COVID-19 (RELEASE 5) || id:ebi-a-GCST011073
4 ebi-a-GCST011073 o3YqtY outcome COVID-19 (RELEASE 5) || id:ebi-a-GCST011073
5 ebi-a-GCST011073 o3YqtY outcome COVID-19 (RELEASE 5) || id:ebi-a-GCST011073
method nsnp b se pval lo_ci up_ci or or_lci95 or_uci95
1 MR Egger 5 0.04392634 0.38399226 0.9161521 -0.70869850 0.7965512 1.0449054 0.4922845 2.217879
2 Weighted median 5 0.02615055 0.05957852 0.6607154 -0.09062335 0.1429244 1.0264955 0.9133617 1.153643
3 Inverse variance weighted 5 0.13776524 0.10269554 0.1797608 -0.06351801 0.3390485 1.1477061 0.9384572 1.403611
4 Simple mode 5 0.01571588 0.08019417 0.8541846 -0.14146469 0.1728965 1.0158400 0.8680858 1.188743
5 Weighted mode 5 -0.00159492 0.06179688 0.9806459 -0.12271680 0.1195270 0.9984064 0.8845141 1.126964
mr_heterogeneity
exposure method
1 COVID-19 (RELEASE 5) || id:ebi-a-GCST011073 MR Egger
2 COVID-19 (RELEASE 5) || id:ebi-a-GCST011073 Inverse variance weighted
Q Q_df Q_pval
1 30.05471 3 1.343969e-06
2 30.71457 4 3.500469e-06
mr_pleiotropy_test
id.exposure id.outcome outcome
1 ebi-a-GCST011073 o3YqtY outcome
exposure egger_intercept se
1 COVID-19 (RELEASE 5) || id:ebi-a-GCST011073 0.009533448 0.03714643
pval
1 0.8140469
SNP	Chr	Pos	effect_allele	other_allele	EAF	beta	se	p
rs757405	12	113406945	A	T	0.69	-0.0056	0.0069	0.42
rs4971066	1	155105882	T	G	0.83	-0.011	0.0087	0.23
rs12482060	21	34611571	C	G	0.67	-0.0053	0.0068	0.44
rs10936744	3	101433440	T	C	0.36	-0.01	0.0066	0.12
rs2271616	3	45838013	T	G	0.13	-0.002	0.0098	0.84
rs17078348	3	45847241	A	G	0.91	-0.0035	0.011	0.75
rs643434	9	136142355	A	G	0.35	0.042	0.0066	3.1e-10

## Sheet: ebi-a-GCST011081-T2D
id.exposure	id.outcome	outcome	exposure	method	nsnp	b	se	pval	lo_ci	up_ci	or	or_lci95	or_uci95
ebi-a-GCST011081	AO83St	outcome	COVID-19 (hospitalized vs population) RELEASE 5 || id:ebi-a-GCST011081	MR Egger	4	-0.354117	0.505616	0.556207	-1.34512	0.636891	0.701793	0.260507	1.89059
ebi-a-GCST011081	AO83St	outcome	COVID-19 (hospitalized vs population) RELEASE 5 || id:ebi-a-GCST011081	Weighted median	4	0.039625	0.0320589	0.216456	-0.0232104	0.10246	1.04042	0.977057	1.10789
ebi-a-GCST011081	AO83St	outcome	COVID-19 (hospitalized vs population) RELEASE 5 || id:ebi-a-GCST011081	Inverse variance weighted	4	0.0939629	0.0840121	0.263377	-0.0707009	0.258627	1.09852	0.93174	1.29515
ebi-a-GCST011081	AO83St	outcome	COVID-19 (hospitalized vs population) RELEASE 5 || id:ebi-a-GCST011081	Simple mode	4	0.0312687	0.0300882	0.375095	-0.0277041	0.0902415	1.03176	0.972676	1.09444
ebi-a-GCST011081	AO83St	outcome	COVID-19 (hospitalized vs population) RELEASE 5 || id:ebi-a-GCST011081	Weighted mode	4	0.0367822	0.031674	0.329533	-0.0252989	0.0988633	1.03747	0.975019	1.10391
mr_heterogeneity
id.exposure id.outcome outcome
1 ebi-a-GCST011081 AO83St outcome
2 ebi-a-GCST011081 AO83St outcome
exposure
1 COVID-19 (hospitalized vs population) RELEASE 5 || id:ebi-a-GCST011081
2 COVID-19 (hospitalized vs population) RELEASE 5 || id:ebi-a-GCST011081
method Q Q_df Q_pval
1 MR Egger 25.02803 2 3.674783e-06
2 Inverse variance weighted 35.15459 3 1.129987e-07
mr_pleiotropy_test
id.exposure id.outcome outcome
1 ebi-a-GCST011081 AO83St outcome
exposure
1 COVID-19 (hospitalized vs population) RELEASE 5 || id:ebi-a-GCST011081
egger_intercept se pval
1 0.06298157 0.07001335 0.4632897
SNP	beta.exposure	se.exposure	pval.exposure	samplesize.exposure	id.exposure	RS	effect_allele.exposure	other_allele.exposure	eaf.exposure	exposure	mr_keep.exposure	pval_origin.exposure	data_source.exposure	Chr	Pos	EA	NEA	EAF	Beta	SE	Pvalue	Neff
12:113357442	0.11639	0.019406	2e-09	1887658	ebi-a-GCST011081	rs2660	A	G	0.6902	COVID-19 (hospitalized vs population) RELEASE 5 || id:ebi-a-GCST011081	TRUE	reported	igd	12	113357442	A	G	0.66	-0.0029	0.0067	0.67	231420
19:4719443	0.15131	0.019906	2.94e-14	1887658	ebi-a-GCST011081	rs2109069	A	G	0.3227	COVID-19 (hospitalized vs population) RELEASE 5 || id:ebi-a-GCST011081	TRUE	reported	igd	19	4719443	A	G	0.32	0.0096	0.007	0.17	231420
21:34615210	-0.16832	0.020183	7.44e-17	1887658	ebi-a-GCST011081	rs13050728	C	T	0.6528	COVID-19 (hospitalized vs population) RELEASE 5 || id:ebi-a-GCST011081	TRUE	reported	igd	21	34615210	T	C	0.33	0.0053	0.0068	0.44	231420
3:45889921	0.48825	0.031508	3.68e-54	1887658	ebi-a-GCST011081	rs35081325	T	A	0.08122	COVID-19 (hospitalized vs population) RELEASE 5 || id:ebi-a-GCST011081	TRUE	reported	igd	3	45889921	A	T	0.93	-0.0044	0.012	0.72	231420
9:136149229	0.11182	0.019056	4.42e-09	1887658	ebi-a-GCST011081	rs505922	C	T	0.3501	COVID-19 (hospitalized vs population) RELEASE 5 || id:ebi-a-GCST011081	TRUE	reported	igd	9	136149229	T	C	0.67	-0.046	0.0067	5.4e-12	231420
