# Supplementary material for: The causal relationship between COVID-19 and seventeen common digestive diseases: a two-sample, multivariable Mendelian randomization study
Source: Hum Genomics. 2023 Sep 26;17:87. doi: 10.1186/s40246-023-00536-x (PMC10523605; doi:10.1186/s40246-023-00536-x)
Supplement: Supplementary file 4 — Additional file 4. The TSMR analysis of COVID19 and BMI. [file 40246_2023_536_MOESM4_ESM.xlsx]

## Sheet: main
id.exposure	id.outcome	outcome	exposure	method	nsnp	b	se	pval	lo_ci	up_ci	or	or_lci95	or_uci95	estimate
ebi-a-GCST011073	ukb-a-248	Body mass index (BMI) || id:ukb-a-248	COVID-19 (RELEASE 5) || id:ebi-a-GCST011073	MR Egger	7	-0.00470705	0.0622649	0.942671	-0.126746	0.117332	0.995304	0.880957	1.12449	1.00 (0.88-1.12)
ebi-a-GCST011073	ukb-a-248	Body mass index (BMI) || id:ukb-a-248	COVID-19 (RELEASE 5) || id:ebi-a-GCST011073	Weighted median	7	0.029156	0.0169705	0.0857898	-0.00410624	0.0624183	1.02959	0.995902	1.06441	1.03 (1.00-1.06)
ebi-a-GCST011073	ukb-a-248	Body mass index (BMI) || id:ukb-a-248	COVID-19 (RELEASE 5) || id:ebi-a-GCST011073	Inverse variance weighted	7	0.0442902	0.0191735	0.0208894	0.00671027	0.0818702	1.04529	1.00673	1.08531	1.05 (1.01-1.09)
ebi-a-GCST011073	ukb-a-248	Body mass index (BMI) || id:ukb-a-248	COVID-19 (RELEASE 5) || id:ebi-a-GCST011073	Simple mode	7	0.0192237	0.025437	0.478415	-0.0306327	0.0690802	1.01941	0.969832	1.07152	1.02 (0.97-1.07)
ebi-a-GCST011073	ukb-a-248	Body mass index (BMI) || id:ukb-a-248	COVID-19 (RELEASE 5) || id:ebi-a-GCST011073	Weighted mode	7	0.0241317	0.0172803	0.212043	-0.00973763	0.058001	1.02443	0.99031	1.05972	1.02 (0.99-1.06)

## Sheet: Assumption13
SNP	pval.exposure	pval.outcome	mr_keep
rs10936744	3.51099e-10	0.760298	TRUE
rs12482060	3.95804e-09	0.220027	TRUE
rs17078348	1.196e-08	0.985367	TRUE
rs2271616	3.60828e-25	0.369111	TRUE
rs4971066	1.01501e-08	0.000427366	TRUE
rs643434	1.29211e-23	0.157968	TRUE
rs757405	1.639e-10	0.00160181	TRUE

## Sheet: pleiotropy
id.exposure	id.outcome	outcome	exposure	egger_intercept	se	pval
ebi-a-GCST011073	ukb-a-248	Body mass index (BMI) || id:ukb-a-248	COVID-19 (RELEASE 5) || id:ebi-a-GCST011073	0.00452101	0.00545032	0.444608

## Sheet: heterogeneity
id.exposure	id.outcome	outcome	exposure	method	Q	Q_df	Q_pval
ebi-a-GCST011073	ukb-a-248	Body mass index (BMI) || id:ukb-a-248	COVID-19 (RELEASE 5) || id:ebi-a-GCST011073	MR Egger	12.4525	5	0.0290866
ebi-a-GCST011073	ukb-a-248	Body mass index (BMI) || id:ukb-a-248	COVID-19 (RELEASE 5) || id:ebi-a-GCST011073	Inverse variance weighted	14.1661	6	0.0278343

## Sheet: leaveone
exposure	outcome	id.exposure	id.outcome	samplesize	SNP	b	se	p
COVID-19 (RELEASE 5) || id:ebi-a-GCST011073	Body mass index (BMI) || id:ukb-a-248	ebi-a-GCST011073	ukb-a-248	336107	rs10936744	0.0503279	0.0203144	0.0132325
COVID-19 (RELEASE 5) || id:ebi-a-GCST011073	Body mass index (BMI) || id:ukb-a-248	ebi-a-GCST011073	ukb-a-248	336107	rs12482060	0.0435924	0.0219724	0.0472598
COVID-19 (RELEASE 5) || id:ebi-a-GCST011073	Body mass index (BMI) || id:ukb-a-248	ebi-a-GCST011073	ukb-a-248	336107	rs17078348	0.047714	0.0210079	0.0231326
COVID-19 (RELEASE 5) || id:ebi-a-GCST011073	Body mass index (BMI) || id:ukb-a-248	ebi-a-GCST011073	ukb-a-248	336107	rs2271616	0.0543863	0.0236681	0.0215687
COVID-19 (RELEASE 5) || id:ebi-a-GCST011073	Body mass index (BMI) || id:ukb-a-248	ebi-a-GCST011073	ukb-a-248	336107	rs4971066	0.0343378	0.0159215	0.031029
COVID-19 (RELEASE 5) || id:ebi-a-GCST011073	Body mass index (BMI) || id:ukb-a-248	ebi-a-GCST011073	ukb-a-248	336107	rs643434	0.0472438	0.024081	0.0497777
COVID-19 (RELEASE 5) || id:ebi-a-GCST011073	Body mass index (BMI) || id:ukb-a-248	ebi-a-GCST011073	ukb-a-248	336107	rs757405	0.0350415	0.0185386	0.0587325
COVID-19 (RELEASE 5) || id:ebi-a-GCST011073	Body mass index (BMI) || id:ukb-a-248	ebi-a-GCST011073	ukb-a-248	336107	All	0.0442902	0.0191735	0.0208894

## Sheet: main (2)
id.exposure	id.outcome	outcome	exposure	method	nsnp	b	se	pval	lo_ci	up_ci	or	or_lci95	or_uci95	estimate
ebi-a-GCST011075	ukb-a-248	Body mass index (BMI) || id:ukb-a-248	COVID-19 (very severe respiratory confirmed vs population) RELEASE 5 || id:ebi-a-GCST011075	MR Egger	7	-0.00248325	0.0177947	0.894463	-0.0373609	0.0323944	0.99752	0.963328	1.03292	1.00 (0.96-1.03)
ebi-a-GCST011075	ukb-a-248	Body mass index (BMI) || id:ukb-a-248	COVID-19 (very severe respiratory confirmed vs population) RELEASE 5 || id:ebi-a-GCST011075	Weighted median	7	0.00247922	0.00598998	0.678951	-0.00926114	0.0142196	1.00248	0.990782	1.01432	1.00 (0.99-1.01)
ebi-a-GCST011075	ukb-a-248	Body mass index (BMI) || id:ukb-a-248	COVID-19 (very severe respiratory confirmed vs population) RELEASE 5 || id:ebi-a-GCST011075	Inverse variance weighted	7	0.0115082	0.00684519	0.0927232	-0.00190841	0.0249247	1.01157	0.998093	1.02524	1.01 (1.00-1.03)
ebi-a-GCST011075	ukb-a-248	Body mass index (BMI) || id:ukb-a-248	COVID-19 (very severe respiratory confirmed vs population) RELEASE 5 || id:ebi-a-GCST011075	Simple mode	7	0.0180256	0.0116904	0.174034	-0.00488769	0.0409388	1.01819	0.995124	1.04179	1.02 (1.00-1.04)
ebi-a-GCST011075	ukb-a-248	Body mass index (BMI) || id:ukb-a-248	COVID-19 (very severe respiratory confirmed vs population) RELEASE 5 || id:ebi-a-GCST011075	Weighted mode	7	0.00400275	0.00668988	0.571499	-0.0091094	0.0171149	1.00401	0.990932	1.01726	1.00 (0.99-1.02)

## Sheet: Assumption13 (2)
SNP	pval.exposure	pval.outcome	mr_keep
rs10860891	1.63599e-09	0.304977	TRUE
rs111837807	5.65588e-12	0.12915	TRUE
rs13050728	2.43725e-12	0.206363	TRUE
rs2109069	6.11505e-20	0.799004	TRUE
rs2384074	2.10378e-12	0.000852001	TRUE
rs35081325	5.7544e-45	0.795944	TRUE
rs77534576	8.52491e-10	0.0303732	TRUE

## Sheet: pleiotropy (2)
id.exposure	id.outcome	outcome	exposure	egger_intercept	se	pval
ebi-a-GCST011075	ukb-a-248	Body mass index (BMI) || id:ukb-a-248	COVID-19 (very severe respiratory confirmed vs population) RELEASE 5 || id:ebi-a-GCST011075	0.00432501	0.00505673	0.431452

## Sheet: heterogeneity (2)
id.exposure	id.outcome	outcome	exposure	method	Q	Q_df	Q_pval
ebi-a-GCST011075	ukb-a-248	Body mass index (BMI) || id:ukb-a-248	COVID-19 (very severe respiratory confirmed vs population) RELEASE 5 || id:ebi-a-GCST011075	MR Egger	12.3917	5	0.0297973
ebi-a-GCST011075	ukb-a-248	Body mass index (BMI) || id:ukb-a-248	COVID-19 (very severe respiratory confirmed vs population) RELEASE 5 || id:ebi-a-GCST011075	Inverse variance weighted	14.2047	6	0.0274313

## Sheet: leaveone (2)
exposure	outcome	id.exposure	id.outcome	samplesize	SNP	b	se	p
COVID-19 (very severe respiratory confirmed vs population) RELEASE 5 || id:ebi-a-GCST011075	Body mass index (BMI) || id:ukb-a-248	ebi-a-GCST011075	ukb-a-248	336107	rs10860891	0.0137753	0.00684847	0.0442793
COVID-19 (very severe respiratory confirmed vs population) RELEASE 5 || id:ebi-a-GCST011075	Body mass index (BMI) || id:ukb-a-248	ebi-a-GCST011075	ukb-a-248	336107	rs111837807	0.0104508	0.00757646	0.167779
COVID-19 (very severe respiratory confirmed vs population) RELEASE 5 || id:ebi-a-GCST011075	Body mass index (BMI) || id:ukb-a-248	ebi-a-GCST011075	ukb-a-248	336107	rs13050728	0.010856	0.0079353	0.171292
COVID-19 (very severe respiratory confirmed vs population) RELEASE 5 || id:ebi-a-GCST011075	Body mass index (BMI) || id:ukb-a-248	ebi-a-GCST011075	ukb-a-248	336107	rs2109069	0.0137168	0.00807176	0.0892518
COVID-19 (very severe respiratory confirmed vs population) RELEASE 5 || id:ebi-a-GCST011075	Body mass index (BMI) || id:ukb-a-248	ebi-a-GCST011075	ukb-a-248	336107	rs2384074	0.00720374	0.0058032	0.21448
COVID-19 (very severe respiratory confirmed vs population) RELEASE 5 || id:ebi-a-GCST011075	Body mass index (BMI) || id:ukb-a-248	ebi-a-GCST011075	ukb-a-248	336107	rs35081325	0.0164401	0.008428	0.0510988
COVID-19 (very severe respiratory confirmed vs population) RELEASE 5 || id:ebi-a-GCST011075	Body mass index (BMI) || id:ukb-a-248	ebi-a-GCST011075	ukb-a-248	336107	rs77534576	0.0095755	0.00715152	0.180588
COVID-19 (very severe respiratory confirmed vs population) RELEASE 5 || id:ebi-a-GCST011075	Body mass index (BMI) || id:ukb-a-248	ebi-a-GCST011075	ukb-a-248	336107	All	0.0115082	0.00684519	0.0927232

[truncated: 5 more sheets: main (3), Assumption13 (3), pleiotropy (3), heterogeneity (3), leaveone (3)]
