# Supplementary material for: The causal relationship between COVID-19 and seventeen common digestive diseases: a two-sample, multivariable Mendelian randomization study
Source: Hum Genomics. 2023 Sep 26;17:87. doi: 10.1186/s40246-023-00536-x (PMC10523605; doi:10.1186/s40246-023-00536-x)
Supplement: Supplementary file 5 — Additional file 5. The TSMR analysis of type 2 diabetes and GERD. [file 40246_2023_536_MOESM5_ESM.xlsx]

## Sheet: T2D-GERD
	id.exposure	id.outcome	outcome	exposure	method	nsnp	b	se	pval
1	WT1gpE	ebi-a-GCST90000514	Gastroesophageal reflux disease || id:ebi-a-GCST90000514	T2D	MR Egger	81	-0.0982766	0.0486869	0.0469284
2	WT1gpE	ebi-a-GCST90000514	Gastroesophageal reflux disease || id:ebi-a-GCST90000514	T2D	Weighted median	81	0.0154825	0.0159795	0.332597
3	WT1gpE	ebi-a-GCST90000514	Gastroesophageal reflux disease || id:ebi-a-GCST90000514	T2D	Inverse variance weighted	81	0.0405772	0.0184833	0.0281388
4	WT1gpE	ebi-a-GCST90000514	Gastroesophageal reflux disease || id:ebi-a-GCST90000514	T2D	Simple mode	81	-0.0233456	0.037661	0.537094
5	WT1gpE	ebi-a-GCST90000514	Gastroesophageal reflux disease || id:ebi-a-GCST90000514	T2D	Weighted mode	81	-0.019541	0.023484	0.40783
id.exposure id.outcome outcome				exposure
1 ebi-a-GCST011081 AO83St outcome				1 COVID-19 (hospitalized vs population) RELEASE 5 || id:ebi-a-GCST011081
2 ebi-a-GCST011081 AO83St outcome				2 COVID-19 (hospitalized vs population) RELEASE 5 || id:ebi-a-GCST011081
3 ebi-a-GCST011081 AO83St outcome				3 COVID-19 (hospitalized vs population) RELEASE 5 || id:ebi-a-GCST011081
4 ebi-a-GCST011081 AO83St outcome				4 COVID-19 (hospitalized vs population) RELEASE 5 || id:ebi-a-GCST011081
5 ebi-a-GCST011081 AO83St outcome				5 COVID-19 (hospitalized vs population) RELEASE 5 || id:ebi-a-GCST011081
method nsnp b se pval lo_ci								up_ci or or_lci95 or_uci95
1 MR Egger 4 -0.35411653 0.50561613 0.5562066 -1.34512414								0.63689108 0.7017932 0.2605074 1.890594
2 Weighted median 4 0.03962496 0.03056241 0.1947943 -0.02027736								0.09952728 1.0404205 0.9799268 1.104649
3 Inverse variance weighted 4 0.09396290 0.08401214 0.2633773 -0.07070090								0.25862670 1.0985190 0.9317405 1.295150
4 Simple mode 4 0.03126866 0.02989119 0.3723828 -0.02731808								0.08985540 1.0317627 0.9730517 1.094016
5 Weighted mode 4 0.03678222 0.03148818 0.3271444 -0.02493462								0.09849906 1.0374671 0.9753737 1.103513
mr_heterogeneity
id.exposure id.outcome outcome
1 ebi-a-GCST011081 AO83St outcome
2 ebi-a-GCST011081 AO83St outcome
exposure
1 COVID-19 (hospitalized vs population) RELEASE 5 || id:ebi-a-GCST011081
2 COVID-19 (hospitalized vs population) RELEASE 5 || id:ebi-a-GCST011081
method Q Q_df Q_pval
1 MR Egger 25.02803 2 3.674783e-06
2 Inverse variance weighted 35.15459 3 1.129987e-07
mr_pleiotropy_test
id.exposure id.outcome outcome
1 ebi-a-GCST011081 AO83St outcome
exposure
1 COVID-19 (hospitalized vs population) RELEASE 5 || id:ebi-a-GCST011081
egger_intercept se pval
1 0.06298157 0.07001335 0.4632897

## Sheet: SNP
	SNP	effect_allele.exposure	other_allele.exposure	effect_allele.outcome	other_allele.outcome	beta.exposure	beta.outcome	eaf.exposure	eaf.outcome	remove	palindromic	ambiguous	id.outcome	chr	pos	se.outcome	samplesize.outcome	pval.outcome	outcome	originalname.outcome	outcome.deprecated	mr_keep.outcome	data_source.outcome	se.exposure	pval.exposure	exposure	mr_keep.exposure	pval_origin.exposure	id.exposure	data_source.exposure	action	mr_keep
1	rs1005752	A	C	A	C	0.079	0.00410684	0.72	0.720166	FALSE	FALSE	FALSE	ebi-a-GCST90000514	15	77818128	0.00536839	602604	0.444269	Gastroesophageal reflux disease || id:ebi-a-GCST90000514	Gastroesophageal reflux disease	Gastroesophageal reflux disease || ||	TRUE	igd	0.007	5.7e-29	T2D	TRUE	reported	WT1gpE	textfile	2	TRUE
2	rs10195252	T	C	T	C	0.06	-0.00166102	0.59	0.593924	FALSE	FALSE	FALSE	ebi-a-GCST90000514	2	165513091	0.00490143	602604	0.734697	Gastroesophageal reflux disease || id:ebi-a-GCST90000514	Gastroesophageal reflux disease	Gastroesophageal reflux disease || ||	TRUE	igd	0.0064	1.6e-20	T2D	TRUE	reported	WT1gpE	textfile	2	TRUE
3	rs10406431	A	G	A	G	0.059	0.00687503	0.56	0.559265	FALSE	FALSE	FALSE	ebi-a-GCST90000514	19	46157019	0.00485085	602604	0.156399	Gastroesophageal reflux disease || id:ebi-a-GCST90000514	Gastroesophageal reflux disease	Gastroesophageal reflux disease || ||	TRUE	igd	0.0065	2.5e-19	T2D	TRUE	reported	WT1gpE	textfile	2	TRUE
4	rs1061810	A	C	A	C	0.05	0.0182815	0.29	0.290645	FALSE	FALSE	FALSE	ebi-a-GCST90000514	11	43877934	0.00529048	602604	0.000549174	Gastroesophageal reflux disease || id:ebi-a-GCST90000514	Gastroesophageal reflux disease	Gastroesophageal reflux disease || ||	TRUE	igd	0.007	8.5e-13	T2D	TRUE	reported	WT1gpE	textfile	2	TRUE
5	rs10750397	A	G	A	G	0.045	-0.00877048	0.28	0.278479	FALSE	FALSE	FALSE	ebi-a-GCST90000514	11	128234144	0.0053745	602604	0.102707	Gastroesophageal reflux disease || id:ebi-a-GCST90000514	Gastroesophageal reflux disease	Gastroesophageal reflux disease || ||	TRUE	igd	0.007	2e-10	T2D	TRUE	reported	WT1gpE	textfile	2	TRUE
6	rs10771260	A	C	A	C	-0.037	-0.00646253	0.61	0.609173	FALSE	FALSE	FALSE	ebi-a-GCST90000514	12	26253557	0.00493652	602604	0.190491	Gastroesophageal reflux disease || id:ebi-a-GCST90000514	Gastroesophageal reflux disease	Gastroesophageal reflux disease || ||	TRUE	igd	0.0065	1.7e-08	T2D	TRUE	reported	WT1gpE	textfile	2	TRUE
7	rs10830963	C	G	C	G	-0.099	-0.00647947	0.72	0.724285	FALSE	TRUE	FALSE	ebi-a-GCST90000514	11	92708710	0.00537637	602604	0.228136	Gastroesophageal reflux disease || id:ebi-a-GCST90000514	Gastroesophageal reflux disease	Gastroesophageal reflux disease || ||	TRUE	igd	0.0071	1.5e-43	T2D	TRUE	reported	WT1gpE	textfile	2	TRUE
8	rs10842994	T	C	T	C	-0.074	-0.00113603	0.19	0.196723	FALSE	FALSE	FALSE	ebi-a-GCST90000514	12	27965150	0.00603817	602604	0.850765	Gastroesophageal reflux disease || id:ebi-a-GCST90000514	Gastroesophageal reflux disease	Gastroesophageal reflux disease || ||	TRUE	igd	0.0081	2.5e-20	T2D	TRUE	reported	WT1gpE	textfile	2	TRUE
9	rs10882101	T	C	T	C	0.11	-0.00375341	0.59	0.59131	FALSE	FALSE	FALSE	ebi-a-GCST90000514	10	94462427	0.00489486	602604	0.443197	Gastroesophageal reflux disease || id:ebi-a-GCST90000514	Gastroesophageal reflux disease	Gastroesophageal reflux disease || ||	TRUE	igd	0.0064	1.6e-62	T2D	TRUE	reported	WT1gpE	textfile	2	TRUE
10	rs10893830	T	C	T	C	-0.054	-0.00717022	0.13	0.127433	FALSE	FALSE	FALSE	ebi-a-GCST90000514	11	128044159	0.00722208	602604	0.320798	Gastroesophageal reflux disease || id:ebi-a-GCST90000514	Gastroesophageal reflux disease	Gastroesophageal reflux disease || ||	TRUE	igd	0.0094	7.5e-09	T2D	TRUE	reported	WT1gpE	textfile	2	TRUE
11	rs10937721	C	G	C	G	0.087	0.00892691	0.59	0.589781	FALSE	TRUE	FALSE	ebi-a-GCST90000514	4	6306763	0.00493846	602604	0.0706643	Gastroesophageal reflux disease || id:ebi-a-GCST90000514	Gastroesophageal reflux disease	Gastroesophageal reflux disease || ||	TRUE	igd	0.0065	1.6e-40	T2D	TRUE	reported	WT1gpE	textfile	2	TRUE
12	rs10974438	A	C	A	C	-0.051	0.00878829	0.64	0.650442	FALSE	FALSE	FALSE	ebi-a-GCST90000514	9	4291928	0.00504484	602604	0.0815023	Gastroesophageal reflux disease || id:ebi-a-GCST90000514	Gastroesophageal reflux disease	Gastroesophageal reflux disease || ||	TRUE	igd	0.0066	1.6e-14	T2D	TRUE	reported	WT1gpE	textfile	2	TRUE
13	rs11257655	T	C	T	C	0.09	-0.00521764	0.22	0.207598	FALSE	FALSE	FALSE	ebi-a-GCST90000514	10	12307894	0.00595247	602604	0.380731	Gastroesophageal reflux disease || id:ebi-a-GCST90000514	Gastroesophageal reflux disease	Gastroesophageal reflux disease || ||	TRUE	igd	0.0076	3.7e-32	T2D	TRUE	reported	WT1gpE	textfile	2	TRUE
14	rs1127215	T	C	T	C	-0.047	0.00393241	0.42	0.420618	FALSE	FALSE	FALSE	ebi-a-GCST90000514	1	117532790	0.00487462	602604	0.419832	Gastroesophageal reflux disease || id:ebi-a-GCST90000514	Gastroesophageal reflux disease	Gastroesophageal reflux disease || ||	TRUE	igd	0.0064	2.3e-13	T2D	TRUE	reported	WT1gpE	textfile	2	TRUE
15	rs11496066	T	C	T	C	0.047	-0.009731	0.82	0.815338	FALSE	FALSE	FALSE	ebi-a-GCST90000514	7	102486254	0.00618339	602604	0.115549	Gastroesophageal reflux disease || id:ebi-a-GCST90000514	Gastroesophageal reflux disease	Gastroesophageal reflux disease || ||	TRUE	igd	0.0083	1.2e-08	T2D	TRUE	reported	WT1gpE	textfile	2	TRUE
16	rs11708067	A	G	A	G	0.089	0.00673101	0.77	0.755331	FALSE	FALSE	FALSE	ebi-a-GCST90000514	3	123065778	0.00558795	602604	0.228374	Gastroesophageal reflux disease || id:ebi-a-GCST90000514	Gastroesophageal reflux disease	Gastroesophageal reflux disease || ||	TRUE	igd	0.0076	1.3e-31	T2D	TRUE	reported	WT1gpE	textfile	2	TRUE
17	rs11709077	A	G	A	G	-0.11	0.0156217	0.12	0.120198	FALSE	FALSE	FALSE	ebi-a-GCST90000514	3	12336507	0.00739392	602604	0.0346194	Gastroesophageal reflux disease || id:ebi-a-GCST90000514	Gastroesophageal reflux disease	Gastroesophageal reflux disease || ||	TRUE	igd	0.0098	1.6e-27	T2D	TRUE	reported	WT1gpE	textfile	2	TRUE
18	rs11958808	C	G	C	G	0.038	-0.00183983	0.4	0.402946	FALSE	TRUE	FALSE	ebi-a-GCST90000514	5	44945090	0.0049217	602604	0.708538	Gastroesophageal reflux disease || id:ebi-a-GCST90000514	Gastroesophageal reflux disease	Gastroesophageal reflux disease || ||	TRUE	igd	0.0065	5.8e-09	T2D	TRUE	reported	WT1gpE	textfile	2	TRUE
19	rs1260326	T	C	T	C	-0.067	0.00380969	0.39	0.392861	FALSE	FALSE	FALSE	ebi-a-GCST90000514	2	27730940	0.00492172	602604	0.438897	Gastroesophageal reflux disease || id:ebi-a-GCST90000514	Gastroesophageal reflux disease	Gastroesophageal reflux disease || ||	TRUE	igd	0.0065	1.3e-24	T2D	TRUE	reported	WT1gpE	textfile	2	TRUE
20	rs12630224	T	C	T	C	0.038	0.0116429	0.64	0.637003	FALSE	FALSE	FALSE	ebi-a-GCST90000514	3	152095708	0.00500351	602604	0.0199678	Gastroesophageal reflux disease || id:ebi-a-GCST90000514	Gastroesophageal reflux disease	Gastroesophageal reflux disease || ||	TRUE	igd	0.0066	1.5e-08	T2D	TRUE	reported	WT1gpE	textfile	2	TRUE
21	rs1296328	A	C	A	C	0.035	0.00773739	0.45	0.44022	FALSE	FALSE	FALSE	ebi-a-GCST90000514	4	137083193	0.00486705	602604	0.111891	Gastroesophageal reflux disease || id:ebi-a-GCST90000514	Gastroesophageal reflux disease	Gastroesophageal reflux disease || ||	TRUE	igd	0.0064	4.3e-08	T2D	TRUE	reported	WT1gpE	textfile	2	TRUE
22	rs1359790	A	G	A	G	-0.083	-0.00660298	0.28	0.288584	FALSE	FALSE	FALSE	ebi-a-GCST90000514	13	80717156	0.00531623	602604	0.21422	Gastroesophageal reflux disease || id:ebi-a-GCST90000514	Gastroesophageal reflux disease	Gastroesophageal reflux disease || ||	TRUE	igd	0.0071	5.7e-31	T2D	TRUE	reported	WT1gpE	textfile	2	TRUE
23	rs1377807	C	G	C	G	0.057	-0.00636124	0.31	0.316167	FALSE	TRUE	FALSE	ebi-a-GCST90000514	17	4045440	0.00518865	602604	0.220201	Gastroesophageal reflux disease || id:ebi-a-GCST90000514	Gastroesophageal reflux disease	Gastroesophageal reflux disease || ||	TRUE	igd	0.0068	5.7e-17	T2D	TRUE	reported	WT1gpE	textfile	2	TRUE
24	rs1412234	T	C	T	C	-0.043	-0.00763207	0.68	0.669985	FALSE	FALSE	FALSE	ebi-a-GCST90000514	9	28410683	0.00512574	602604	0.136496	Gastroesophageal reflux disease || id:ebi-a-GCST90000514	Gastroesophageal reflux disease	Gastroesophageal reflux disease || ||	TRUE	igd	0.0068	2.5e-10	T2D	TRUE	reported	WT1gpE	textfile	2	TRUE
25	rs1493694	T	C	T	C	0.084	0.018139	0.11	0.107815	FALSE	FALSE	FALSE	ebi-a-GCST90000514	1	120526982	0.00775546	602604	0.0193424	Gastroesophageal reflux disease || id:ebi-a-GCST90000514	Gastroesophageal reflux disease	Gastroesophageal reflux disease || ||	TRUE	igd	0.01	2.1e-16	T2D	TRUE	reported	WT1gpE	textfile	2	TRUE
26	rs1517037	T	C	T	C	-0.046	-0.00714816	0.19	0.187372	FALSE	FALSE	FALSE	ebi-a-GCST90000514	18	56878274	0.0061642	602604	0.246202	Gastroesophageal reflux disease || id:ebi-a-GCST90000514	Gastroesophageal reflux disease	Gastroesophageal reflux disease || ||	TRUE	igd	0.0082	1.8e-08	T2D	TRUE	reported	WT1gpE	textfile	2	TRUE
27	rs1531583	T	G	T	G	0.11	-0.00720224	0.046	0.038666	FALSE	FALSE	FALSE	ebi-a-GCST90000514	4	744972	0.0125482	602604	0.565992	Gastroesophageal reflux disease || id:ebi-a-GCST90000514	Gastroesophageal reflux disease	Gastroesophageal reflux disease || ||	TRUE	igd	0.015	1.2e-12	T2D	TRUE	reported	WT1gpE	textfile	2	TRUE
28	rs1561927	T	C	T	C	-0.043	0.00467063	0.73	0.731997	FALSE	FALSE	FALSE	ebi-a-GCST90000514	8	129568078	0.00545524	602604	0.391902	Gastroesophageal reflux disease || id:ebi-a-GCST90000514	Gastroesophageal reflux disease	Gastroesophageal reflux disease || ||	TRUE	igd	0.0071	1.9e-09	T2D	TRUE	reported	WT1gpE	textfile	2	TRUE
29	rs1563575	A	G	A	G	0.048	0.0130849	0.73	0.721012	FALSE	FALSE	FALSE	ebi-a-GCST90000514	2	161131694	0.00536353	602604	0.0147035	Gastroesophageal reflux disease || id:ebi-a-GCST90000514	Gastroesophageal reflux disease	Gastroesophageal reflux disease || ||	TRUE	igd	0.0072	3.8e-11	T2D	TRUE	reported	WT1gpE	textfile	2	TRUE
30	rs17168486	T	C	T	C	0.069	0.00600931	0.18	0.173304	FALSE	FALSE	FALSE	ebi-a-GCST90000514	7	14898282	0.00637862	602604	0.34614	Gastroesophageal reflux disease || id:ebi-a-GCST90000514	Gastroesophageal reflux disease	Gastroesophageal reflux disease || ||	TRUE	igd	0.0083	6.9e-17	T2D	TRUE	reported	WT1gpE	textfile	2	TRUE
31	rs17522122	T	G	T	G	0.038	0.014627	0.47	0.471235	FALSE	FALSE	FALSE	ebi-a-GCST90000514	14	33302882	0.00482311	602604	0.00242376	Gastroesophageal reflux disease || id:ebi-a-GCST90000514	Gastroesophageal reflux disease	Gastroesophageal reflux disease || ||	TRUE	igd	0.0064	4e-09	T2D	TRUE	reported	WT1gpE	textfile	2	TRUE
32	rs17689007	A	G	A	G	-0.048	-0.00706357	0.47	0.469025	FALSE	FALSE	FALSE	ebi-a-GCST90000514	8	9974824	0.00485106	602604	0.145369	Gastroesophageal reflux disease || id:ebi-a-GCST90000514	Gastroesophageal reflux disease	Gastroesophageal reflux disease || ||	TRUE	igd	0.0064	1.7e-13	T2D	TRUE	reported	WT1gpE	textfile	2	TRUE
33	rs17791513	A	G	A	G	0.1	0.015574	0.93	0.938131	FALSE	FALSE	FALSE	ebi-a-GCST90000514	9	81905590	0.0100236	602604	0.12025	Gastroesophageal reflux disease || id:ebi-a-GCST90000514	Gastroesophageal reflux disease	Gastroesophageal reflux disease || ||	TRUE	igd	0.013	2.9e-14	T2D	TRUE	reported	WT1gpE	textfile	2	TRUE
34	rs17836088	C	G	C	G	0.058	0.014268	0.22	0.22226	FALSE	TRUE	FALSE	ebi-a-GCST90000514	14	79932041	0.00579181	602604	0.0137597	Gastroesophageal reflux disease || id:ebi-a-GCST90000514	Gastroesophageal reflux disease	Gastroesophageal reflux disease || ||	TRUE	igd	0.0077	9.7e-14	T2D	TRUE	reported	WT1gpE	textfile	2	TRUE
35	rs1796330	C	G	C	G	-0.049	-0.00146653	0.43	0.439193	FALSE	TRUE	TRUE	ebi-a-GCST90000514	12	71522953	0.00484385	602604	0.762072	Gastroesophageal reflux disease || id:ebi-a-GCST90000514	Gastroesophageal reflux disease	Gastroesophageal reflux disease || ||	TRUE	igd	0.0064	3.2e-14	T2D	TRUE	reported	WT1gpE	textfile	2	FALSE
36	rs1800961	T	C	T	C	0.16	0.00196052	0.035	0.03144	FALSE	FALSE	FALSE	ebi-a-GCST90000514	20	43042364	0.0137924	602604	0.886965	Gastroesophageal reflux disease || id:ebi-a-GCST90000514	Gastroesophageal reflux disease	Gastroesophageal reflux disease || ||	TRUE	igd	0.017	3.2e-20	T2D	TRUE	reported	WT1gpE	textfile	2	TRUE
37	rs1999536	C	G	C	G	-0.041	-0.00193265	0.57	0.569773	FALSE	TRUE	TRUE	ebi-a-GCST90000514	20	45581777	0.00487391	602604	0.691715	Gastroesophageal reflux disease || id:ebi-a-GCST90000514	Gastroesophageal reflux disease	Gastroesophageal reflux disease || ||	TRUE	igd	0.0064	1.3e-10	T2D	TRUE	reported	WT1gpE	textfile	2	FALSE
38	rs2189301	A	G	A	G	-0.06	0.00166369	0.13	0.136501	FALSE	FALSE	FALSE	ebi-a-GCST90000514	17	36063685	0.00701268	602604	0.81247	Gastroesophageal reflux disease || id:ebi-a-GCST90000514	Gastroesophageal reflux disease	Gastroesophageal reflux disease || ||	TRUE	igd	0.0097	6.5e-10	T2D	TRUE	reported	WT1gpE	textfile	2	TRUE
39	rs2197973	T	C	T	C	0.035	0.00999653	0.54	0.537885	FALSE	FALSE	FALSE	ebi-a-GCST90000514	12	95928560	0.00481955	602604	0.0380645	Gastroesophageal reflux disease || id:ebi-a-GCST90000514	Gastroesophageal reflux disease	Gastroesophageal reflux disease || ||	TRUE	igd	0.0063	4.4e-08	T2D	TRUE	reported	WT1gpE	textfile	2	TRUE
40	rs2237895	A	C	A	C	-0.093	0.00318481	0.57	0.584149	FALSE	FALSE	FALSE	ebi-a-GCST90000514	11	2857194	0.00489348	602604	0.515157	Gastroesophageal reflux disease || id:ebi-a-GCST90000514	Gastroesophageal reflux disease	Gastroesophageal reflux disease || ||	TRUE	igd	0.0066	3.6e-44	T2D	TRUE	reported	WT1gpE	textfile	2	TRUE
41	rs2272163	A	C	A	C	-0.037	-0.00627821	0.38	0.384349	FALSE	FALSE	FALSE	ebi-a-GCST90000514	3	77671721	0.00495375	602604	0.205025	Gastroesophageal reflux disease || id:ebi-a-GCST90000514	Gastroesophageal reflux disease	Gastroesophageal reflux disease || ||	TRUE	igd	0.0065	1.2e-08	T2D	TRUE	reported	WT1gpE	textfile	2	TRUE
42	rs2292662	T	C	T	C	-0.065	-0.00462806	0.16	0.148891	FALSE	FALSE	FALSE	ebi-a-GCST90000514	3	63897215	0.00675809	602604	0.493459	Gastroesophageal reflux disease || id:ebi-a-GCST90000514	Gastroesophageal reflux disease	Gastroesophageal reflux disease || ||	TRUE	igd	0.0089	3.3e-13	T2D	TRUE	reported	WT1gpE	textfile	2	TRUE
43	rs2307111	T	C	T	C	0.053	0.0246363	0.61	0.606926	FALSE	FALSE	FALSE	ebi-a-GCST90000514	5	75003678	0.0049264	602604	5.70716e-07	Gastroesophageal reflux disease || id:ebi-a-GCST90000514	Gastroesophageal reflux disease	Gastroesophageal reflux disease || ||	TRUE	igd	0.0065	3.3e-16	T2D	TRUE	reported	WT1gpE	textfile	2	TRUE
44	rs2440374	C	G	C	G	-0.041	-0.0154883	0.75	0.747339	FALSE	TRUE	FALSE	ebi-a-GCST90000514	15	53097088	0.00555885	602604	0.00533224	Gastroesophageal reflux disease || id:ebi-a-GCST90000514	Gastroesophageal reflux disease	Gastroesophageal reflux disease || ||	TRUE	igd	0.0074	4.3e-08	T2D	TRUE	reported	WT1gpE	textfile	2	TRUE
45	rs2494196	A	C	A	C	-0.055	0.00387419	0.29	0.286211	FALSE	FALSE	FALSE	ebi-a-GCST90000514	1	219762581	0.00531193	602604	0.465795	Gastroesophageal reflux disease || id:ebi-a-GCST90000514	Gastroesophageal reflux disease	Gastroesophageal reflux disease || ||	TRUE	igd	0.007	6.6e-15	T2D	TRUE	reported	WT1gpE	textfile	2	TRUE
46	rs263	T	C	T	C	-0.048	-0.010355	0.17	0.170955	FALSE	FALSE	FALSE	ebi-a-GCST90000514	8	19812812	0.00641333	602604	0.106396	Gastroesophageal reflux disease || id:ebi-a-GCST90000514	Gastroesophageal reflux disease	Gastroesophageal reflux disease || ||	TRUE	igd	0.0085	1.4e-08	T2D	TRUE	reported	WT1gpE	textfile	2	TRUE
47	rs2648731	A	G	A	G	0.046	0.00118103	0.22	0.225751	FALSE	FALSE	FALSE	ebi-a-GCST90000514	5	52072194	0.00577031	602604	0.837827	Gastroesophageal reflux disease || id:ebi-a-GCST90000514	Gastroesophageal reflux disease	Gastroesophageal reflux disease || ||	TRUE	igd	0.0076	2.1e-09	T2D	TRUE	reported	WT1gpE	textfile	2	TRUE
48	rs2767036	A	C	A	C	-0.039	-0.00715329	0.71	0.713752	FALSE	FALSE	FALSE	ebi-a-GCST90000514	11	34982148	0.00533287	602604	0.179805	Gastroesophageal reflux disease || id:ebi-a-GCST90000514	Gastroesophageal reflux disease	Gastroesophageal reflux disease || ||	TRUE	igd	0.0069	2.5e-08	T2D	TRUE	reported	WT1gpE	textfile	2	TRUE
49	rs2796441	A	G	A	G	-0.066	0.00479756	0.41	0.420325	FALSE	FALSE	FALSE	ebi-a-GCST90000514	9	84308948	0.00487372	602604	0.324932	Gastroesophageal reflux disease || id:ebi-a-GCST90000514	Gastroesophageal reflux disease	Gastroesophageal reflux disease || ||	TRUE	igd	0.0065	8.5e-24	T2D	TRUE	reported	WT1gpE	textfile	2	TRUE
50	rs2812541	A	C	A	C	-0.044	0.0038642	0.54	0.541218	FALSE	FALSE	FALSE	ebi-a-GCST90000514	10	71466637	0.00483155	602604	0.423835	Gastroesophageal reflux disease || id:ebi-a-GCST90000514	Gastroesophageal reflux disease	Gastroesophageal reflux disease || ||	TRUE	igd	0.0064	6.1e-12	T2D	TRUE	reported	WT1gpE	textfile	2	TRUE
51	rs2972144	A	G	A	G	-0.094	-0.00558764	0.36	0.353173	FALSE	FALSE	FALSE	ebi-a-GCST90000514	2	227101411	0.00502609	602604	0.266256	Gastroesophageal reflux disease || id:ebi-a-GCST90000514	Gastroesophageal reflux disease	Gastroesophageal reflux disease || ||	TRUE	igd	0.0066	7.9e-46	T2D	TRUE	reported	WT1gpE	textfile	2	TRUE
52	rs329122	A	G	A	G	0.037	-0.0289529	0.43	0.419631	FALSE	FALSE	FALSE	ebi-a-GCST90000514	5	133864599	0.00488358	602604	3.05485e-09	Gastroesophageal reflux disease || id:ebi-a-GCST90000514	Gastroesophageal reflux disease	Gastroesophageal reflux disease || ||	TRUE	igd	0.0064	9.2e-09	T2D	TRUE	reported	WT1gpE	textfile	2	TRUE
53	rs340874	T	C	T	C	-0.068	0.00579525	0.44	0.42899	FALSE	FALSE	FALSE	ebi-a-GCST90000514	1	214159256	0.00484736	602604	0.231873	Gastroesophageal reflux disease || id:ebi-a-GCST90000514	Gastroesophageal reflux disease	Gastroesophageal reflux disease || ||	TRUE	igd	0.0064	5.6e-26	T2D	TRUE	reported	WT1gpE	textfile	2	TRUE
54	rs3802177	A	G	A	G	-0.11	-0.00179976	0.31	0.310949	FALSE	FALSE	FALSE	ebi-a-GCST90000514	8	118185025	0.0051948	602604	0.729002	Gastroesophageal reflux disease || id:ebi-a-GCST90000514	Gastroesophageal reflux disease	Gastroesophageal reflux disease || ||	TRUE	igd	0.0069	6.3e-55	T2D	TRUE	reported	WT1gpE	textfile	2	TRUE
55	rs3812547	A	G	A	G	0.049	0.00246784	0.67	0.668909	FALSE	FALSE	FALSE	ebi-a-GCST90000514	9	139252495	0.00512562	602604	0.630181	Gastroesophageal reflux disease || id:ebi-a-GCST90000514	Gastroesophageal reflux disease	Gastroesophageal reflux disease || ||	TRUE	igd	0.007	3.2e-12	T2D	TRUE	reported	WT1gpE	textfile	2	TRUE
56	rs4457053	A	G	A	G	-0.059	0.00310605	0.7	0.68029	FALSE	FALSE	FALSE	ebi-a-GCST90000514	5	76424949	0.00515196	602604	0.546584	Gastroesophageal reflux disease || id:ebi-a-GCST90000514	Gastroesophageal reflux disease	Gastroesophageal reflux disease || ||	TRUE	igd	0.0069	1.4e-17	T2D	TRUE	reported	WT1gpE	textfile	2	TRUE
57	rs4679370	T	C	T	C	-0.039	-0.00534505	0.46	0.466459	FALSE	FALSE	FALSE	ebi-a-GCST90000514	3	124919777	0.0048221	602604	0.267668	Gastroesophageal reflux disease || id:ebi-a-GCST90000514	Gastroesophageal reflux disease	Gastroesophageal reflux disease || ||	TRUE	igd	0.0064	1.4e-09	T2D	TRUE	reported	WT1gpE	textfile	2	TRUE
58	rs474513	A	G	A	G	0.039	0.0101104	0.52	0.525173	FALSE	FALSE	FALSE	ebi-a-GCST90000514	6	160770312	0.00481776	602604	0.0358558	Gastroesophageal reflux disease || id:ebi-a-GCST90000514	Gastroesophageal reflux disease	Gastroesophageal reflux disease || ||	TRUE	igd	0.0063	1e-09	T2D	TRUE	reported	WT1gpE	textfile	2	TRUE
59	rs4804833	A	G	A	G	0.047	0.00883341	0.39	0.380864	FALSE	FALSE	FALSE	ebi-a-GCST90000514	19	7970635	0.00495999	602604	0.0749238	Gastroesophageal reflux disease || id:ebi-a-GCST90000514	Gastroesophageal reflux disease	Gastroesophageal reflux disease || ||	TRUE	igd	0.0066	1.1e-12	T2D	TRUE	reported	WT1gpE	textfile	2	TRUE
60	rs4925109	A	G	A	G	0.048	-0.00590344	0.32	0.302125	FALSE	FALSE	FALSE	ebi-a-GCST90000514	17	17661802	0.00525799	602604	0.261541	Gastroesophageal reflux disease || id:ebi-a-GCST90000514	Gastroesophageal reflux disease	Gastroesophageal reflux disease || ||	TRUE	igd	0.0068	3.9e-12	T2D	TRUE	reported	WT1gpE	textfile	2	TRUE
61	rs4932265	T	C	T	C	0.065	-0.00482915	0.27	0.265545	FALSE	FALSE	FALSE	ebi-a-GCST90000514	15	90423293	0.00545173	602604	0.375725	Gastroesophageal reflux disease || id:ebi-a-GCST90000514	Gastroesophageal reflux disease	Gastroesophageal reflux disease || ||	TRUE	igd	0.0071	7.2e-20	T2D	TRUE	reported	WT1gpE	textfile	2	TRUE
62	rs5215	T	C	T	C	-0.07	0.00968203	0.63	0.641055	FALSE	FALSE	FALSE	ebi-a-GCST90000514	11	17408630	0.005015	602604	0.0535303	Gastroesophageal reflux disease || id:ebi-a-GCST90000514	Gastroesophageal reflux disease	Gastroesophageal reflux disease || ||	TRUE	igd	0.0065	2e-26	T2D	TRUE	reported	WT1gpE	textfile	2	TRUE
63	rs523288	A	T	A	T	-0.056	-0.00453829	0.76	0.765727	FALSE	TRUE	FALSE	ebi-a-GCST90000514	18	57848369	0.00566958	602604	0.423443	Gastroesophageal reflux disease || id:ebi-a-GCST90000514	Gastroesophageal reflux disease	Gastroesophageal reflux disease || ||	TRUE	igd	0.0074	7.5e-14	T2D	TRUE	reported	WT1gpE	textfile	2	TRUE
64	rs5758223	A	G	A	G	0.038	0.0114668	0.72	0.720438	FALSE	FALSE	FALSE	ebi-a-GCST90000514	22	41489920	0.00536158	602604	0.0324594	Gastroesophageal reflux disease || id:ebi-a-GCST90000514	Gastroesophageal reflux disease	Gastroesophageal reflux disease || ||	TRUE	igd	0.007	4.6e-08	T2D	TRUE	reported	WT1gpE	textfile	2	TRUE
65	rs6070625	C	G	C	G	-0.044	-0.00861634	0.48	0.482351	FALSE	TRUE	TRUE	ebi-a-GCST90000514	20	57394628	0.00481468	602604	0.0735191	Gastroesophageal reflux disease || id:ebi-a-GCST90000514	Gastroesophageal reflux disease	Gastroesophageal reflux disease || ||	TRUE	igd	0.0063	3.2e-12	T2D	TRUE	reported	WT1gpE	textfile	2	FALSE
66	rs6459733	C	G	C	G	-0.058	-0.000445013	0.33	0.335978	FALSE	TRUE	FALSE	ebi-a-GCST90000514	7	156930550	0.00510246	602604	0.9305	Gastroesophageal reflux disease || id:ebi-a-GCST90000514	Gastroesophageal reflux disease	Gastroesophageal reflux disease || ||	TRUE	igd	0.0068	3.9e-17	T2D	TRUE	reported	WT1gpE	textfile	2	TRUE
67	rs6600191	T	C	T	C	0.061	0.00655569	0.82	0.819235	FALSE	FALSE	FALSE	ebi-a-GCST90000514	16	295795	0.00625812	602604	0.294847	Gastroesophageal reflux disease || id:ebi-a-GCST90000514	Gastroesophageal reflux disease	Gastroesophageal reflux disease || ||	TRUE	igd	0.0085	7e-13	T2D	TRUE	reported	WT1gpE	textfile	2	TRUE
68	rs6976111	A	C	A	C	0.042	0.0182724	0.31	0.303112	FALSE	FALSE	FALSE	ebi-a-GCST90000514	7	117495667	0.00526325	602604	0.000517178	Gastroesophageal reflux disease || id:ebi-a-GCST90000514	Gastroesophageal reflux disease	Gastroesophageal reflux disease || ||	TRUE	igd	0.0073	1.5e-08	T2D	TRUE	reported	WT1gpE	textfile	2	TRUE
69	rs702634	A	G	A	G	0.051	-0.00205372	0.69	0.693003	FALSE	FALSE	FALSE	ebi-a-GCST90000514	5	53271420	0.00522089	602604	0.694049	Gastroesophageal reflux disease || id:ebi-a-GCST90000514	Gastroesophageal reflux disease	Gastroesophageal reflux disease || ||	TRUE	igd	0.0069	2.1e-13	T2D	TRUE	reported	WT1gpE	textfile	2	TRUE
70	rs703972	C	G	C	G	-0.071	0.00437395	0.47	0.461473	FALSE	TRUE	TRUE	ebi-a-GCST90000514	10	80952826	0.00483751	602604	0.365903	Gastroesophageal reflux disease || id:ebi-a-GCST90000514	Gastroesophageal reflux disease	Gastroesophageal reflux disease || ||	TRUE	igd	0.0064	2.5e-28	T2D	TRUE	reported	WT1gpE	textfile	2	FALSE
71	rs7178762	T	C	T	C	-0.039	-0.00865567	0.54	0.550759	FALSE	FALSE	FALSE	ebi-a-GCST90000514	15	63871292	0.00483881	602604	0.0736461	Gastroesophageal reflux disease || id:ebi-a-GCST90000514	Gastroesophageal reflux disease	Gastroesophageal reflux disease || ||	TRUE	igd	0.0063	7e-10	T2D	TRUE	reported	WT1gpE	textfile	2	TRUE
72	rs7196842	T	C	T	C	-0.038	-0.0161412	0.43	0.417878	FALSE	FALSE	FALSE	ebi-a-GCST90000514	16	69923333	0.00488908	602604	0.000961789	Gastroesophageal reflux disease || id:ebi-a-GCST90000514	Gastroesophageal reflux disease	Gastroesophageal reflux disease || ||	TRUE	igd	0.0064	5.3e-09	T2D	TRUE	reported	WT1gpE	textfile	2	TRUE
73	rs7222481	C	G	C	G	0.039	-0.00335888	0.32	0.331829	FALSE	TRUE	FALSE	ebi-a-GCST90000514	17	9785187	0.00512017	602604	0.511819	Gastroesophageal reflux disease || id:ebi-a-GCST90000514	Gastroesophageal reflux disease	Gastroesophageal reflux disease || ||	TRUE	igd	0.0068	1.7e-08	T2D	TRUE	reported	WT1gpE	textfile	2	TRUE
74	rs7240767	T	C	T	C	-0.037	0.00618776	0.62	0.61173	FALSE	FALSE	FALSE	ebi-a-GCST90000514	18	7070642	0.00493725	602604	0.210104	Gastroesophageal reflux disease || id:ebi-a-GCST90000514	Gastroesophageal reflux disease	Gastroesophageal reflux disease || ||	TRUE	igd	0.0065	2e-08	T2D	TRUE	reported	WT1gpE	textfile	2	TRUE
75	rs7299943	A	T	A	T	-0.048	-0.0358672	0.21	0.197362	FALSE	TRUE	FALSE	ebi-a-GCST90000514	12	123593485	0.00605367	602604	3.12536e-09	Gastroesophageal reflux disease || id:ebi-a-GCST90000514	Gastroesophageal reflux disease	Gastroesophageal reflux disease || ||	TRUE	igd	0.008	1.8e-09	T2D	TRUE	reported	WT1gpE	textfile	2	TRUE
76	rs7608050	A	G	A	G	-0.054	-0.031331	0.17	0.171461	FALSE	FALSE	FALSE	ebi-a-GCST90000514	2	652247	0.00638156	602604	9.12578e-07	Gastroesophageal reflux disease || id:ebi-a-GCST90000514	Gastroesophageal reflux disease	Gastroesophageal reflux disease || ||	TRUE	igd	0.0085	1.8e-10	T2D	TRUE	reported	WT1gpE	textfile	2	TRUE
77	rs7629630	A	T	A	T	0.051	0.00461513	0.86	0.859867	FALSE	TRUE	FALSE	ebi-a-GCST90000514	3	168218841	0.00692882	602604	0.505362	Gastroesophageal reflux disease || id:ebi-a-GCST90000514	Gastroesophageal reflux disease	Gastroesophageal reflux disease || ||	TRUE	igd	0.0091	2.2e-08	T2D	TRUE	reported	WT1gpE	textfile	2	TRUE
78	rs7669833	A	T	A	T	-0.054	0.00624218	0.3	0.292586	FALSE	TRUE	FALSE	ebi-a-GCST90000514	4	153513369	0.00532588	602604	0.241178	Gastroesophageal reflux disease || id:ebi-a-GCST90000514	Gastroesophageal reflux disease	Gastroesophageal reflux disease || ||	TRUE	igd	0.007	1.8e-14	T2D	TRUE	reported	WT1gpE	textfile	2	TRUE
79	rs7756992	A	G	A	G	-0.14	0.0114738	0.73	0.734893	FALSE	FALSE	FALSE	ebi-a-GCST90000514	6	20679709	0.00543756	602604	0.0348498	Gastroesophageal reflux disease || id:ebi-a-GCST90000514	Gastroesophageal reflux disease	Gastroesophageal reflux disease || ||	TRUE	igd	0.007	3e-87	T2D	TRUE	reported	WT1gpE	textfile	2	TRUE
80	rs7959830	T	G	T	G	0.037	0.0107954	0.4	0.410088	FALSE	FALSE	FALSE	ebi-a-GCST90000514	12	66347368	0.0048956	602604	0.0274448	Gastroesophageal reflux disease || id:ebi-a-GCST90000514	Gastroesophageal reflux disease	Gastroesophageal reflux disease || ||	TRUE	igd	0.0065	2e-08	T2D	TRUE	reported	WT1gpE	textfile	2	TRUE
81	rs8018574	A	T	A	T	-0.041	-0.00273361	0.26	0.243718	FALSE	TRUE	FALSE	ebi-a-GCST90000514	14	38848357	0.00562325	602604	0.626878	Gastroesophageal reflux disease || id:ebi-a-GCST90000514	Gastroesophageal reflux disease	Gastroesophageal reflux disease || ||	TRUE	igd	0.0073	2.8e-08	T2D	TRUE	reported	WT1gpE	textfile	2	TRUE
82	rs8037894	C	G	C	G	-0.047	0.00514636	0.43	0.428734	FALSE	TRUE	TRUE	ebi-a-GCST90000514	15	62394264	0.00485494	602604	0.289133	Gastroesophageal reflux disease || id:ebi-a-GCST90000514	Gastroesophageal reflux disease	Gastroesophageal reflux disease || ||	TRUE	igd	0.0064	3.7e-13	T2D	TRUE	reported	WT1gpE	textfile	2	FALSE
83	rs9304665	A	T	A	T	0.045	0.00778783	0.76	0.764873	FALSE	TRUE	FALSE	ebi-a-GCST90000514	19	47602577	0.0056852	602604	0.170736	Gastroesophageal reflux disease || id:ebi-a-GCST90000514	Gastroesophageal reflux disease	Gastroesophageal reflux disease || ||	TRUE	igd	0.0076	4e-09	T2D	TRUE	reported	WT1gpE	textfile	2	TRUE
84	rs9379084	A	G	A	G	-0.097	-0.000721709	0.11	0.115934	FALSE	FALSE	FALSE	ebi-a-GCST90000514	6	7231843	0.00767714	602604	0.925103	Gastroesophageal reflux disease || id:ebi-a-GCST90000514	Gastroesophageal reflux disease	Gastroesophageal reflux disease || ||	TRUE	igd	0.011	2.3e-20	T2D	TRUE	reported	WT1gpE	textfile	2	TRUE
85	rs9563615	A	T	A	T	0.042	0.0130494	0.71	0.702998	FALSE	TRUE	FALSE	ebi-a-GCST90000514	13	59077406	0.00526874	602604	0.0132581	Gastroesophageal reflux disease || id:ebi-a-GCST90000514	Gastroesophageal reflux disease	Gastroesophageal reflux disease || ||	TRUE	igd	0.007	3.9e-09	T2D	TRUE	reported	WT1gpE	textfile	2	TRUE
86	rs9860730	A	G	A	G	0.055	0.00280771	0.7	0.71184	FALSE	FALSE	FALSE	ebi-a-GCST90000514	3	64701146	0.00531036	602604	0.596998	Gastroesophageal reflux disease || id:ebi-a-GCST90000514	Gastroesophageal reflux disease	Gastroesophageal reflux disease || ||	TRUE	igd	0.007	7.4e-15	T2D	TRUE	reported	WT1gpE	textfile	2	TRUE
