# Supplementary material for: The causal relationship between COVID-19 and seventeen common digestive diseases: a two-sample, multivariable Mendelian randomization study
Source: Hum Genomics. 2023 Sep 26;17:87. doi: 10.1186/s40246-023-00536-x (PMC10523605; doi:10.1186/s40246-023-00536-x)
Supplement: Supplementary file 6 — Additional file 6. The TSMR analysis of BMI and GERD. [file 40246_2023_536_MOESM6_ESM.xlsx]

## Sheet: main
id.exposure

## Sheet: Assumption13
SNP

## Sheet: pleiotropy
id.exposure

## Sheet: heterogeneity
id.exposure

## Sheet: leaveone
exposure
