# Supplementary material for: The causal relationship between COVID-19 and seventeen common digestive diseases: a two-sample, multivariable Mendelian randomization study
Source: Hum Genomics. 2023 Sep 26;17:87. doi: 10.1186/s40246-023-00536-x (PMC10523605; doi:10.1186/s40246-023-00536-x)
Supplement: Supplementary file 7 — Additional file 7. The MVMR analysis of COVID19, BMI and GERD. [file 40246_2023_536_MOESM7_ESM.xls]

id.exposure	exposure	id.outcome	outcome	nsnp	b	se	pval	lo_ci	up_ci	or	or_lci95	or_uci95
ebi-a-GCST011073	COVID-19 (RELEASE 5) || id:ebi-a-GCST011073	ebi-a-GCST90000514	Gastroesophageal reflux disease || id:ebi-a-GCST90000514	2	0.107710273	0.048767155	0.027198001	0.012126649	0.203293896	1.113725022	1.012200475	1.225432565
ukb-a-248	Body mass index (BMI) || id:ukb-a-248	ebi-a-GCST90000514	Gastroesophageal reflux disease || id:ebi-a-GCST90000514	222	0.709964197	0.031932841	1.65E-109	0.647375829	0.772552566	2.033918438	1.910520712	2.165286241
LASSO
exposure	p
ebi-a-GCST011073	0.103
ukb-a-248	0.707
id.exposure exposure
1 ebi-a-GCST011073 COVID-19 (RELEASE 5) || id:ebi-a-GCST011073
2 ukb-a-248 Body mass index (BMI) || id:ukb-a-248
id.outcome outcome
1 ebi-a-GCST90000514 Gastroesophageal reflux disease || id:ebi-a-GCST90000514
2 ebi-a-GCST90000514 Gastroesophageal reflux disease || id:ebi-a-GCST90000514
nsnp b se pval
1 2 0.1077103 0.04876715 2.719800e-02
2 222 0.7099642 0.03193284 1.645939e-109
MRPRESSO
Exposure MR Analysis Causal Estimate Sd T-stat
1 X2 Raw 0.1077103 0.04876715 2.208664
2 X3 Raw 0.7099642 0.03193284 22.233042
3 X2 Outlier-corrected NA NA NA
4 X3 Outlier-corrected NA NA NA
$`MR-PRESSO results`	$`MR-PRESSO results`$`Distortion Test`
$`MR-PRESSO results`$`Global Test`	$`MR-PRESSO results`$`Distortion Test`$`Outliers Indices`
$`MR-PRESSO results`$`Global Test`$RSSobs	[1] "No significant outliers"
[1] 699.2207
	$`MR-PRESSO results`$`Distortion Test`$`Distortion Coefficient`
$`MR-PRESSO results`$`Global Test`$Pvalue	[1] NA
[1] "<0.001"
	$`MR-PRESSO results`$`Distortion Test`$Pvalue
	[1] NA
IVW
Multivariable inverse-variance weighted method
(variants uncorrelated, random-effect model)
Number of Variants : 224
------------------------------------------------------------------
Exposure Estimate Std Error 95% CI p-value
exposure_1 0.108 0.049 0.012, 0.203 0.027
exposure_2 0.710 0.032 0.647, 0.773 0.000
------------------------------------------------------------------
Residual standard error = 1.753
Heterogeneity test statistic = 682.5805 on 222 degrees of freedom, (p-value = 0.0000)
MR-Egger
Multivariable MR-Egger method
(variants uncorrelated, random-effect model)
Orientated to exposure : 1
Number of Variants : 224
------------------------------------------------------------------
Exposure Estimate Std Error 95% CI p-value
exposure_1 0.149 0.071 0.010, 0.288 0.035
exposure_2 0.713 0.032 0.650, 0.776 0.000
(intercept) -0.001 0.001 -0.003, 0.001 0.419
------------------------------------------------------------------
Residual standard error = 1.755
MR-Median
Multivariable median method
Number of variants : 224
------------------------------------------------------------------
Exposure Estimate Std Error 95% CI p-value
exposure_1 0.080 0.045 -0.008, 0.168 0.076
exposure_2 0.742 0.033 0.677, 0.806 0.000
------------------------------------------------------------------
