# Supplementary material for: The causal relationship between COVID-19 and seventeen common digestive diseases: a two-sample, multivariable Mendelian randomization study
Source: Hum Genomics. 2023 Sep 26;17:87. doi: 10.1186/s40246-023-00536-x (PMC10523605; doi:10.1186/s40246-023-00536-x)
Supplement: Supplementary file 9 — Additional file 9. Mendelian randomization analysis of reflux esophagitis and SARS-CoV-2 infection. [file 40246_2023_536_MOESM9_ESM.xlsx]

## Sheet: Results of Mendelian randomizat
id.exposure	id.outcome	outcome	exposure	method	nsnp	b	se	pval	lo_ci	up_ci	or	or_lci95	or_uci95
ONajxT	ebi-a-GCST011073	COVID-19 (RELEASE 5) || id:ebi-a-GCST011073	GERD	MR Egger	20	-0.443877	5 0.74762715	0.560091	-1.90923	1.02147	0.641544	0.148195	2.77728
ONajxT	ebi-a-GCST011073	COVID-19 (RELEASE 5) || id:ebi-a-GCST011073	GERD	MR Egger	20	0.0778515	0.109987	0.479053	-0.137722	0.293425	1.08096	0.871341	1.34101
ONajxT	ebi-a-GCST011073	COVID-19 (RELEASE 5) || id:ebi-a-GCST011073	GERD	Inverse variance weighted	20	0.13541	0.0781984	0.0833415	-0.0178591	0.288679	1.14501	0.982299	1.33466
ONajxT	ebi-a-GCST011073	COVID-19 (RELEASE 5) || id:ebi-a-GCST011073	GERD	Simple mode	20	-0.0204537	0.21285	0.924452	-0.437641	0.396733	0.979754	0.645558	1.48696
ONajxT	ebi-a-GCST011073	COVID-19 (RELEASE 5) || id:ebi-a-GCST011073	GERD	Weighted mode	20	-0.0120202	0.202622	0.953314	-0.409159	0.385119	0.988052	0.664208	1.46979

## Sheet: heterogeneity analysis
id.exposure	id.outcome	outcome	exposure	method	Q	Q_df	Q_pval
ONajxT	ebi-a-GCST011073	COVID-19 (RELEASE 5) || id:ebi-a-GCST011073	GERD	MR Egger	17.3475	18	0.499349
ONajxT	ebi-a-GCST011073	COVID-19 (RELEASE 5) || id:ebi-a-GCST011073	GERD	Inverse variance weighted	17.9545	19	0.52548

## Sheet: Horizontal Pleiotropy
id.exposure	id.outcome	outcome	exposure	egger_intercept	se	pval
ONajxT	ebi-a-GCST011073	COVID-19 (RELEASE 5) || id:ebi-a-GCST011073	GERD	0.01756559 0.02254581 0.4460397	0.02254581 0.4460397	0.44604

## Sheet: Leave-One-Out Cross-Validation
exposure	outcome	id.exposure	id.outcome	samplesize	SNP	b	se	p
GERD	COVID-19 (RELEASE 5) || id:ebi-a-GCST011073	ONajxT	ebi-a-GCST011073	1683768	rs1021363	0.148941	0.0805274	0.064376
GERD	COVID-19 (RELEASE 5) || id:ebi-a-GCST011073	ONajxT	ebi-a-GCST011073	1683768	rs10837002	0.133987	0.0801479	0.0945744
GERD	COVID-19 (RELEASE 5) || id:ebi-a-GCST011073	ONajxT	ebi-a-GCST011073	1683768	rs11953061	0.152789	0.0799721	0.0560653
GERD	COVID-19 (RELEASE 5) || id:ebi-a-GCST011073	ONajxT	ebi-a-GCST011073	1683768	rs12204714	0.103466	0.0803053	0.197605
GERD	COVID-19 (RELEASE 5) || id:ebi-a-GCST011073	ONajxT	ebi-a-GCST011073	1683768	rs12453010	0.112089	0.0804361	0.163463
GERD	COVID-19 (RELEASE 5) || id:ebi-a-GCST011073	ONajxT	ebi-a-GCST011073	1683768	rs12598916	0.148917	0.0806465	0.0648138
GERD	COVID-19 (RELEASE 5) || id:ebi-a-GCST011073	ONajxT	ebi-a-GCST011073	1683768	rs13409451	0.124235	0.0800659	0.120742
GERD	COVID-19 (RELEASE 5) || id:ebi-a-GCST011073	ONajxT	ebi-a-GCST011073	1683768	rs1883842	0.114074	0.0801449	0.154635
GERD	COVID-19 (RELEASE 5) || id:ebi-a-GCST011073	ONajxT	ebi-a-GCST011073	1683768	rs2016933	0.135435	0.0803794	0.0919984
GERD	COVID-19 (RELEASE 5) || id:ebi-a-GCST011073	ONajxT	ebi-a-GCST011073	1683768	rs2043539	0.154599	0.0800684	0.0535029
GERD	COVID-19 (RELEASE 5) || id:ebi-a-GCST011073	ONajxT	ebi-a-GCST011073	1683768	rs2106353	0.140011	0.0803814	0.0815368
GERD	COVID-19 (RELEASE 5) || id:ebi-a-GCST011073	ONajxT	ebi-a-GCST011073	1683768	rs2834005	0.143407	0.0802497	0.0739359
GERD	COVID-19 (RELEASE 5) || id:ebi-a-GCST011073	ONajxT	ebi-a-GCST011073	1683768	rs3793577	0.151998	0.0798952	0.0571105
GERD	COVID-19 (RELEASE 5) || id:ebi-a-GCST011073	ONajxT	ebi-a-GCST011073	1683768	rs569356	0.155133	0.080007	0.0525019
GERD	COVID-19 (RELEASE 5) || id:ebi-a-GCST011073	ONajxT	ebi-a-GCST011073	1683768	rs7032155	0.103072	0.0800621	0.197956
GERD	COVID-19 (RELEASE 5) || id:ebi-a-GCST011073	ONajxT	ebi-a-GCST011073	1683768	rs7527682	0.140474	0.0800247	0.0791941
GERD	COVID-19 (RELEASE 5) || id:ebi-a-GCST011073	ONajxT	ebi-a-GCST011073	1683768	rs761777	0.161686	0.0803844	0.0442825
GERD	COVID-19 (RELEASE 5) || id:ebi-a-GCST011073	ONajxT	ebi-a-GCST011073	1683768	rs9396740	0.12222	0.0802658	0.127837
GERD	COVID-19 (RELEASE 5) || id:ebi-a-GCST011073	ONajxT	ebi-a-GCST011073	1683768	rs9529055	0.136515	0.0801853	0.0886618
GERD	COVID-19 (RELEASE 5) || id:ebi-a-GCST011073	ONajxT	ebi-a-GCST011073	1683768	rs9542729	0.12502	0.0804626	0.120239
GERD	COVID-19 (RELEASE 5) || id:ebi-a-GCST011073	ONajxT	ebi-a-GCST011073	1683768	All	0.13541	0.0781984	0.0833415
